# Supplementary material for: Targeted isolation of TolC-dependent phages reveals dual strategies for combating multidrug-resistant avian Escherichia coli: from evolutionary trade-offs to antibiotic synergy
Source: Front Microbiol. 2026 Jul 14;17:1868543. doi: 10.3389/fmicb.2026.1868543 (PMC13407771; doi:10.3389/fmicb.2026.1868543)
Supplement: Supplementary file 1 [file Data_Sheet_1.CSV]

query_phage	query_genome	rank	reference_accession	reference_virus_name	reference_genus	reference_species	reference_subfamily	reference_family	intergenomic_similarity_percent	intergenomic_similarity_percent_exact	species_threshold_interpretation	used_in_final_synteny_figure
PTolC-28	vB_EcoM_PTolC28	1	MN850632	Escherichia phage alia	Justusliebigvirus	Justusliebigvirus alia	Stephanstirmvirinae	Not Defined Yet	95.25	95.24574007	Above 95% species threshold	Yes
PTolC-28	vB_EcoM_PTolC28	2	PQ821640	Escherichia phage SD2	Justusliebigvirus	Justusliebigvirus SD2	Stephanstirmvirinae	Not Defined Yet	94.39	94.38991645	Below 95% species threshold	Yes
PTolC-28	vB_EcoM_PTolC28	3	MF805809	Escherichia phage vB_EcoM_PHB05	Justusliebigvirus	Justusliebigvirus PHB05	Stephanstirmvirinae	Not Defined Yet	94.22	94.2227299	Below 95% species threshold	No
PTolC-28	vB_EcoM_PTolC28	4	OK210077	Serratia phage KKP_3264	Justusliebigvirus	Justusliebigvirus KKP3264	Stephanstirmvirinae	Not Defined Yet	93.96	93.96202737	Below 95% species threshold	No
PTolC-28	vB_EcoM_PTolC28	5	OL656106	Salmonella phage UAB_1	Justusliebigvirus	Justusliebigvirus UAB1	Stephanstirmvirinae	Not Defined Yet	93.42	93.4195013	Below 95% species threshold	No
PTolC-28	vB_EcoM_PTolC28	6	OK272470	Escherichia phage JLBYU50	Justusliebigvirus	Justusliebigvirus JLBYU50	Stephanstirmvirinae	Not Defined Yet	93.01	93.00542715	Below 95% species threshold	No
PTolC-28	vB_EcoM_PTolC28	7	MH816848	Escherichia phage vB_vPM_PD06	Justusliebigvirus	Justusliebigvirus PD06	Stephanstirmvirinae	Not Defined Yet	92.71	92.7146446	Below 95% species threshold	No
PTolC-28	vB_EcoM_PTolC28	8	MN850573	Escherichia phage muut	Justusliebigvirus	Justusliebigvirus muut	Stephanstirmvirinae	Not Defined Yet	92.67	92.67116846	Below 95% species threshold	No
PTolC-28	vB_EcoM_PTolC28	9	MT932211	Escherichia phage VEcB	Justusliebigvirus	Justusliebigvirus VEcB	Stephanstirmvirinae	Not Defined Yet	92.08	92.08025843	Below 95% species threshold	No
PTolC-28	vB_EcoM_PTolC28	10	PQ567651	Escherichia phage Cardinal	Justusliebigvirus	Justusliebigvirus cardinal	Stephanstirmvirinae	Not Defined Yet	92.04	92.03540423	Below 95% species threshold	No
PTolC-69	vB_EcoM_PTolC69	1	OK040806	Escherichia phage CL1	Felixounavirus	Felixounavirus CL1	Ounavirinae	Andersonviridae	93.3	93.29573614	Below 95% species threshold	Yes
PTolC-69	vB_EcoM_PTolC69	2	MT409176	Salmonella phage SapYZU01	Felixounavirus	Felixounavirus SapYZU01	Ounavirinae	Andersonviridae	92.57	92.56825018	Below 95% species threshold	Yes
PTolC-69	vB_EcoM_PTolC69	3	KR014248	Escherichia phage vB_EcoM_AYO145A	Felixounavirus	Felixounavirus AYO145A	Ounavirinae	Andersonviridae	91.85	91.85379783	Below 95% species threshold	No
PTolC-69	vB_EcoM_PTolC69	4	OP172796	Escherichia phage EF202P1	Felixounavirus	Felixounavirus EF202P1	Ounavirinae	Andersonviridae	91.77	91.77322376	Below 95% species threshold	No
PTolC-69	vB_EcoM_PTolC69	5	MT833282	Escherichia phage vB_EcoM_Shy	Felixounavirus	Felixounavirus shy	Ounavirinae	Andersonviridae	91.44	91.43511174	Below 95% species threshold	No
PTolC-69	vB_EcoM_PTolC69	6	ON239128	Salmonella phage OPT-SAL01	Felixounavirus	Felixounavirus OPTSAL01	Ounavirinae	Andersonviridae	91.42	91.42469907	Below 95% species threshold	No
PTolC-69	vB_EcoM_PTolC69	7	KX405003	Salmonella phage BPS15Q2	Felixounavirus	Felixounavirus BPS15Q2	Ounavirinae	Andersonviridae	91.39	91.39204145	Below 95% species threshold	No
PTolC-69	vB_EcoM_PTolC69	8	MN994499	Phage NBEco005	Felixounavirus	Felixounavirus NBEco005	Ounavirinae	Andersonviridae	91.37	91.36590909	Below 95% species threshold	No
PTolC-69	vB_EcoM_PTolC69	9	MN850580	Escherichia phage momo	Felixounavirus	Felixounavirus momo	Ounavirinae	Andersonviridae	91.3	91.30395234	Below 95% species threshold	No
PTolC-69	vB_EcoM_PTolC69	10	OR498728	Escherichia phage ZX4221	Felixounavirus	Felixounavirus ZX4221	Ounavirinae	Andersonviridae	91.1	91.1032511	Below 95% species threshold	No
