# Supplementary material for: Targeted isolation of TolC-dependent phages reveals dual strategies for combating multidrug-resistant avian Escherichia coli: from evolutionary trade-offs to antibiotic synergy
Source: Front Microbiol. 2026 Jul 14;17:1868543. doi: 10.3389/fmicb.2026.1868543 (PMC13407771; doi:10.3389/fmicb.2026.1868543)
Supplement: Supplementary file 3 [file Table_2.XLSX]

## Sheet: PTolC28
genome	feature_type	gene	contig	start	stop	strand	product	functional_category	phrog	annotation_method	mmseqs_phrog	mmseqs_seqIdentity	mmseqs_eVal	pyhmmer_phrog	pyhmmer_bitscore	pyhmmer_evalue	vfdb_hit	vfdb_seqIdentity	vfdb_eVal	CARD_hit	CARD_seqIdentity	CARD_eVal
PTolC28	CDS	PCIHZUEQ_CDS_0001	vB_EcoM_PTolC28	82	2085	+	terminase large subunit	head and packaging	979	ab initio prediction:PHANOTATE:1.6.7	979	0.359	2.714e-88	979	736.433	6.34354e-221
PTolC28	CDS	PCIHZUEQ_CDS_0002	vB_EcoM_PTolC28	2183	3751	+	hypothetical protein	unknown function	30239	ab initio prediction:PHANOTATE:1.6.7	30239	0.368	9.332e-54	113	283.859	6.94145e-84
PTolC28	CDS	PCIHZUEQ_CDS_0003	vB_EcoM_PTolC28	3848	4327	+	DNA methyltransferase	other	1530	ab initio prediction:PHANOTATE:1.6.7	1530	0.428	1.336e-28	1530	168.151	6.75346e-49
PTolC28	CDS	PCIHZUEQ_CDS_0004	vB_EcoM_PTolC28	4330	5445	+	hypothetical protein	unknown function	2970	ab initio prediction:PHANOTATE:1.6.7	2970	0.616	6.92e-143	2970	321.252	2.225e-95
PTolC28	CDS	PCIHZUEQ_CDS_0005	vB_EcoM_PTolC28	5464	5856	+	head decoration	head and packaging	2680	ab initio prediction:PHANOTATE:1.6.7	2680	0.453	4.636e-28	2680	135.055	3.15723e-39
PTolC28	CDS	PCIHZUEQ_CDS_0006	vB_EcoM_PTolC28	5878	6879	+	major head protein	head and packaging	29	ab initio prediction:PHANOTATE:1.6.7				29	189.185	2.89631e-55
PTolC28	CDS	PCIHZUEQ_CDS_0007	vB_EcoM_PTolC28	6947	7315	+	hypothetical protein	unknown function	15130	ab initio prediction:PHANOTATE:1.6.7	15130	0.914	7.718e-70	15130	248.496	2.00435e-74
PTolC28	CDS	PCIHZUEQ_CDS_0008	vB_EcoM_PTolC28	7328	7876	+	hypothetical protein	unknown function	2663	ab initio prediction:PHANOTATE:1.6.7	2663	0.465	3.172e-43	2663	191.148	2.36232e-56
PTolC28	CDS	PCIHZUEQ_CDS_0009	vB_EcoM_PTolC28	7876	8364	+	tail completion or Neck1 protein	connector	222	ab initio prediction:PHANOTATE:1.6.7	222	0.412	1.773e-33	222	117.103	2.20038e-33
PTolC28	CDS	PCIHZUEQ_CDS_0010	vB_EcoM_PTolC28	8409	8825	+	minor head protein	head and packaging	4185	ab initio prediction:PHANOTATE:1.6.7	4185	0.707	1.82e-61	4185	172.767	7.71542e-51
PTolC28	CDS	PCIHZUEQ_CDS_0011	vB_EcoM_PTolC28	8773	9474	+	hypothetical protein	unknown function	4528	ab initio prediction:PHANOTATE:1.6.7	4528	0.579	3.715e-73	4528	262.919	3.37587e-78
PTolC28	CDS	PCIHZUEQ_CDS_0012	vB_EcoM_PTolC28	9495	10901	+	tail sheath	tail	205	ab initio prediction:PHANOTATE:1.6.7	205	0.323	7.114e-70	205	350.031	3.81364e-104
PTolC28	CDS	PCIHZUEQ_CDS_0013	vB_EcoM_PTolC28	10969	11439	+	virion structural protein	head and packaging	280	ab initio prediction:PHANOTATE:1.6.7	280	0.401	6.741e-26	280	126.301	1.72349e-36
PTolC28	CDS	PCIHZUEQ_CDS_0014	vB_EcoM_PTolC28	11483	11965	+	tail assembly chaperone	tail	3840	ab initio prediction:PHANOTATE:1.6.7	3840	0.63	2.651e-61	3840	183.142	4.44503e-54
PTolC28	CDS	PCIHZUEQ_CDS_0015	vB_EcoM_PTolC28	12013	12240	+	hypothetical protein	unknown function	16039	ab initio prediction:PHANOTATE:1.6.7	16039	0.896	1.065e-37	16039	155.137	1.10008e-45
PTolC28	CDS	PCIHZUEQ_CDS_0016	vB_EcoM_PTolC28	12392	14239	+	tail length tape measure protein	tail	16051	ab initio prediction:PHANOTATE:1.6.7	16051	0.84	0	16051	1231.4	0
PTolC28	CDS	PCIHZUEQ_CDS_0017	vB_EcoM_PTolC28	14355	15065	+	tail fiber protein	tail	817	ab initio prediction:PHANOTATE:1.6.7	817	0.4	1.305e-23	817	142.088	3.03325e-41
PTolC28	CDS	PCIHZUEQ_CDS_0018	vB_EcoM_PTolC28	15077	15496	+	virion structural protein	head and packaging	349	ab initio prediction:PHANOTATE:1.6.7	349	0.361	6.491e-14	349	92.2895	4.1225e-26
PTolC28	CDS	PCIHZUEQ_CDS_0019	vB_EcoM_PTolC28	15513	16523	+	baseplate hub	tail	196	ab initio prediction:PHANOTATE:1.6.7	196	0.326	3.141e-48	196	272.834	1.02701e-80
PTolC28	CDS	PCIHZUEQ_CDS_0020	vB_EcoM_PTolC28	16526	17263	+	baseplate spike	tail	11	ab initio prediction:PHANOTATE:1.6.7	11	0.227	9.528e-16	No_PHROGs_HMM	No_PHROGs_HMM	No_PHROGs_HMM
PTolC28	CDS	PCIHZUEQ_CDS_0021	vB_EcoM_PTolC28	17267	17902	+	hypothetical protein	unknown function	4233	ab initio prediction:PHANOTATE:1.6.7	4233	0.67	3.644e-88	4233	264.393	1.05449e-78
PTolC28	CDS	PCIHZUEQ_CDS_0022	vB_EcoM_PTolC28	17895	18368	+	tail fiber protein	tail	9017	ab initio prediction:PHANOTATE:1.6.7	9017	0.674	3.697e-66	9017	234.52	1.33042e-69
PTolC28	CDS	PCIHZUEQ_CDS_0023	vB_EcoM_PTolC28	18368	21244	+	tail protein	tail	2871	ab initio prediction:PHANOTATE:1.6.7	2871	0.524	3.135e-294	2871	1589.82	0
PTolC28	CDS	PCIHZUEQ_CDS_0024	vB_EcoM_PTolC28	21253	23412	+	hypothetical protein	unknown function	6040	ab initio prediction:PHANOTATE:1.6.7	6040	0.744	0	6040	1211.89	0
PTolC28	CDS	PCIHZUEQ_CDS_0025	vB_EcoM_PTolC28	23421	25736	+	tail spike protein	tail	14558	ab initio prediction:PHANOTATE:1.6.7	14558	0.209	5.1e-30	14558	188.474	3.74718e-55
PTolC28	CDS	PCIHZUEQ_CDS_0026	vB_EcoM_PTolC28	25736	25852	+	hypothetical protein	unknown function	2423	ab initio prediction:PHANOTATE:1.6.7	2423	0.666	4.264e-08	2423	40.3355	4.66563e-10
PTolC28	CDS	PCIHZUEQ_CDS_0027	vB_EcoM_PTolC28	25871	26020	+	tail protein	tail	18484	ab initio prediction:PHANOTATE:1.6.7	18484	0.634	1.072e-07	7992	45.5393	6.23573e-12
PTolC28	CDS	PCIHZUEQ_CDS_0028	vB_EcoM_PTolC28	26017	26262	+	membrane protein	moron, auxiliary metabolic gene and host takeover	1322	ab initio prediction:PHANOTATE:1.6.7	1322	0.478	2.464e-19	1322	94.9656	4.67424e-27
PTolC28	CDS	PCIHZUEQ_CDS_0029	vB_EcoM_PTolC28	26262	27749	+	baseplate wedge subunit	tail	6	ab initio prediction:PHANOTATE:1.6.7	6	0.205	8.968e-22	6	159.781	1.99829e-46
PTolC28	CDS	PCIHZUEQ_CDS_0030	vB_EcoM_PTolC28	27752	28381	+	baseplate protein	tail	4056	ab initio prediction:PHANOTATE:1.6.7	4056	0.61	2.948e-80	4056	273.927	1.69628e-81
PTolC28	CDS	PCIHZUEQ_CDS_0031	vB_EcoM_PTolC28	28395	29375	+	tail fiber protein	tail	4465	ab initio prediction:PHANOTATE:1.6.7	4465	0.461	9.872e-96	4465	366.011	4.08351e-109
PTolC28	CDS	PCIHZUEQ_CDS_0032	vB_EcoM_PTolC28	29388	29939	+	tail fiber assembly protein	tail	136	ab initio prediction:PHANOTATE:1.6.7	136	0.411	1.567e-36	136	151.82	4.08399e-44
PTolC28	CDS	PCIHZUEQ_CDS_0033	vB_EcoM_PTolC28	29949	30290	+	lipoprotein	other	15210	ab initio prediction:PHANOTATE:1.6.7	15210	0.902	9.596e-68	15210	235.061	1.99363e-70
PTolC28	CDS	PCIHZUEQ_CDS_0034	vB_EcoM_PTolC28	30290	32704	+	colanic acid degradation	moron, auxiliary metabolic gene and host takeover	6117	ab initio prediction:PHANOTATE:1.6.7	6117	0.621	2.496e-281	6117	900.324	1.97697e-270
PTolC28	CDS	PCIHZUEQ_CDS_0035	vB_EcoM_PTolC28	32781	34706	+	tail fiber protein	tail	15437	ab initio prediction:PHANOTATE:1.6.7	15437	0.894	0	15437	1334.33	0
PTolC28	CDS	PCIHZUEQ_CDS_0036	vB_EcoM_PTolC28	34746	37565	+	tail protein	tail	32204	ab initio prediction:PHANOTATE:1.6.7	32204	0.756	0	32204	1180.87	0
PTolC28	CDS	PCIHZUEQ_CDS_0037	vB_EcoM_PTolC28	38032	37601	-	hypothetical protein	unknown function	20244	ab initio prediction:PHANOTATE:1.6.7	20244	0.817	1.007e-76	20244	277.662	4.13221e-83
PTolC28	CDS	PCIHZUEQ_CDS_0038	vB_EcoM_PTolC28	38720	37989	-	DNA methyltransferase	other	67	ab initio prediction:PHANOTATE:1.6.7	67	0.293	9.969e-32	67	193.174	2.45863e-56
PTolC28	CDS	PCIHZUEQ_CDS_0039	vB_EcoM_PTolC28	39728	38781	-	hypothetical protein	unknown function	4477	ab initio prediction:PHANOTATE:1.6.7	4477	0.358	2.772e-71	4477	339.794	4.06682e-101
PTolC28	CDS	PCIHZUEQ_CDS_0040	vB_EcoM_PTolC28	40143	39745	-	hypothetical protein	unknown function	16560	ab initio prediction:PHANOTATE:1.6.7	16560	0.887	3.476e-78	16560	253.714	5.94741e-76
PTolC28	CDS	PCIHZUEQ_CDS_0041	vB_EcoM_PTolC28	40780	40187	-	nucleotidyltransferase	DNA, RNA and nucleotide metabolism	10174	ab initio prediction:PHANOTATE:1.6.7	10174	0.386	9.641e-22	1614	119.717	3.45319e-34
PTolC28	CDS	PCIHZUEQ_CDS_0042	vB_EcoM_PTolC28	40910	40815	-	hypothetical protein	unknown function		ab initio prediction:PHANOTATE:1.6.7				No_PHROGs_HMM	No_PHROGs_HMM	No_PHROGs_HMM
PTolC28	CDS	PCIHZUEQ_CDS_0043	vB_EcoM_PTolC28	43497	40918	-	DNA polymerase I	DNA, RNA and nucleotide metabolism	16667	ab initio prediction:PHANOTATE:1.6.7	16667	0.576	2.789e-79	17	375.216	1.72312e-111
PTolC28	CDS	PCIHZUEQ_CDS_0044	vB_EcoM_PTolC28	43983	43588	-	hypothetical protein	unknown function	22634	ab initio prediction:PHANOTATE:1.6.7	22634	0.975	5.521e-87	22634	300.235	2.73814e-90
PTolC28	CDS	PCIHZUEQ_CDS_0045	vB_EcoM_PTolC28	45766	43994	-	DNA primase/helicase	DNA, RNA and nucleotide metabolism	239	ab initio prediction:PHANOTATE:1.6.7	239	0.305	3.568e-65	239	557.315	1.87532e-166
PTolC28	CDS	PCIHZUEQ_CDS_0046	vB_EcoM_PTolC28	46048	45779	-	hypothetical protein	unknown function	4240	ab initio prediction:PHANOTATE:1.6.7	4240	0.622	4.917e-32	4240	119.832	8.39216e-35
PTolC28	CDS	PCIHZUEQ_CDS_0047	vB_EcoM_PTolC28	46992	46048	-	glycosyltransferase	moron, auxiliary metabolic gene and host takeover	7162	ab initio prediction:PHANOTATE:1.6.7	7162	0.751	1.354e-155	7162	483.595	4.8072e-145
PTolC28	CDS	PCIHZUEQ_CDS_0048	vB_EcoM_PTolC28	48017	47004	-	glycosyltransferase	moron, auxiliary metabolic gene and host takeover	7162	ab initio prediction:PHANOTATE:1.6.7	7162	0.692	7.076e-143	7162	497.092	3.73783e-149
PTolC28	CDS	PCIHZUEQ_CDS_0049	vB_EcoM_PTolC28	48651	47965	-	glycosyltransferase	moron, auxiliary metabolic gene and host takeover	2456	ab initio prediction:PHANOTATE:1.6.7	2456	0.73	3.143e-107	2456	267.481	2.0913e-79
PTolC28	CDS	PCIHZUEQ_CDS_0050	vB_EcoM_PTolC28	49224	48661	-	glycosyltransferase	moron, auxiliary metabolic gene and host takeover	14179	ab initio prediction:PHANOTATE:1.6.7	14179	0.896	1.194e-113	14179	376.058	5.47646e-113
PTolC28	CDS	PCIHZUEQ_CDS_0051	vB_EcoM_PTolC28	49476	49282	-	hypothetical protein	unknown function	5932	ab initio prediction:PHANOTATE:1.6.7	5932	0.692	5.807e-22	5932	95.6914	2.48193e-27
PTolC28	CDS	PCIHZUEQ_CDS_0052	vB_EcoM_PTolC28	49684	49454	-	hypothetical protein	unknown function	15360	ab initio prediction:PHANOTATE:1.6.7	15360	0.995	3.927e-50	15360	174.655	6.06728e-52
PTolC28	CDS	PCIHZUEQ_CDS_0053	vB_EcoM_PTolC28	49962	49684	-	hypothetical protein	unknown function	16257	ab initio prediction:PHANOTATE:1.6.7	16257	0.96	7.445e-59	16257	197.001	7.90818e-59
PTolC28	CDS	PCIHZUEQ_CDS_0054	vB_EcoM_PTolC28	50482	49973	-	endolysin	lysis	938	ab initio prediction:PHANOTATE:1.6.7	938	0.455	1.871e-30	938	72.7585	1.74916e-20
PTolC28	CDS	PCIHZUEQ_CDS_0055	vB_EcoM_PTolC28	51177	50575	-	hypothetical protein	unknown function	22473	ab initio prediction:PHANOTATE:1.6.7	22473	0.958	5.156e-132	22473	448.609	3.76038e-135
PTolC28	CDS	PCIHZUEQ_CDS_0056	vB_EcoM_PTolC28	51838	51242	-	hypothetical protein	unknown function	5698	ab initio prediction:PHANOTATE:1.6.7	5698	0.406	3.263e-45	5698	209.66	5.43339e-62
PTolC28	CDS	PCIHZUEQ_CDS_0057	vB_EcoM_PTolC28	52706	51912	-	hypothetical protein	unknown function	5359	ab initio prediction:PHANOTATE:1.6.7	5359	0.712	5.762e-122	5359	321.117	7.37351e-96
PTolC28	CDS	PCIHZUEQ_CDS_0058	vB_EcoM_PTolC28	52977	52708	-	hypothetical protein	unknown function	11278	ab initio prediction:PHANOTATE:1.6.7	11278	0.856	1.291e-48	11278	161.043	1.14998e-47
PTolC28	CDS	PCIHZUEQ_CDS_0059	vB_EcoM_PTolC28	53533	52970	-	hypothetical protein	unknown function	14928	ab initio prediction:PHANOTATE:1.6.7	14928	0.967	1.306e-124	14928	411.041	1.21458e-123
PTolC28	CDS	PCIHZUEQ_CDS_0060	vB_EcoM_PTolC28	53733	53533	-	hypothetical protein	unknown function	14200	ab initio prediction:PHANOTATE:1.6.7	14200	0.86	9.003e-36	14200	132.133	9.68833e-39
PTolC28	CDS	PCIHZUEQ_CDS_0061	vB_EcoM_PTolC28	53939	53733	-	hypothetical protein	unknown function	26823	ab initio prediction:PHANOTATE:1.6.7	26823	0.984	7.6e-44	26823	172.022	2.99154e-51
PTolC28	CDS	PCIHZUEQ_CDS_0062	vB_EcoM_PTolC28	55056	53953	-	tellurite resistance	moron, auxiliary metabolic gene and host takeover	5890	ab initio prediction:PHANOTATE:1.6.7	5890	0.493	5.147e-104	5890	455.682	2.21502e-136
PTolC28	CDS	PCIHZUEQ_CDS_0063	vB_EcoM_PTolC28	55976	55125	-	hypothetical protein	unknown function	27504	ab initio prediction:PHANOTATE:1.6.7	27504	0.934	1.791e-186	27504	663.2	6.39309e-200
PTolC28	CDS	PCIHZUEQ_CDS_0064	vB_EcoM_PTolC28	56617	56012	-	hypothetical protein	unknown function	21570	ab initio prediction:PHANOTATE:1.6.7	21570	0.842	1.374e-110	21570	409.045	5.81319e-123
PTolC28	CDS	PCIHZUEQ_CDS_0065	vB_EcoM_PTolC28	56795	56589	-	hypothetical protein	unknown function	17591	ab initio prediction:PHANOTATE:1.6.7	17591	0.897	4.958e-39	17591	152.686	4.66814e-45
PTolC28	CDS	PCIHZUEQ_CDS_0066	vB_EcoM_PTolC28	57812	56835	-	membrane protein	moron, auxiliary metabolic gene and host takeover	7180	ab initio prediction:PHANOTATE:1.6.7	7180	0.735	5.076e-157	7180	313.871	1.31708e-93
PTolC28	CDS	PCIHZUEQ_CDS_0067	vB_EcoM_PTolC28	58138	57890	-	hypothetical protein	unknown function	17459	ab initio prediction:PHANOTATE:1.6.7	17459	0.813	3.627e-42	17459	141.313	1.32864e-41
PTolC28	CDS	PCIHZUEQ_CDS_0068	vB_EcoM_PTolC28	58359	58153	-	hypothetical protein	unknown function	16065	ab initio prediction:PHANOTATE:1.6.7	16065	0.848	2.803e-36	16065	142.153	8.6446e-42
PTolC28	CDS	PCIHZUEQ_CDS_0069	vB_EcoM_PTolC28	59103	58369	-	phosphatase	other	335	ab initio prediction:PHANOTATE:1.6.7	335	0.354	1.842e-24	335	220.747	7.45515e-65
PTolC28	CDS	PCIHZUEQ_CDS_0070	vB_EcoM_PTolC28	59936	59148	-	hypothetical protein	unknown function	13415	ab initio prediction:PHANOTATE:1.6.7	13415	0.858	8.851e-149	13415	506.014	5.23616e-152
PTolC28	CDS	PCIHZUEQ_CDS_0071	vB_EcoM_PTolC28	60585	59929	-	hydrolase	other	14393	ab initio prediction:PHANOTATE:1.6.7	14393	0.799	1.27e-115	14393	397.853	2.81016e-119
PTolC28	CDS	PCIHZUEQ_CDS_0072	vB_EcoM_PTolC28	60743	60588	-	hypothetical protein	unknown function	24275	ab initio prediction:PHANOTATE:1.6.7	24275	0.981	7.751e-32	24275	135.423	1.00784e-39
PTolC28	CDS	PCIHZUEQ_CDS_0073	vB_EcoM_PTolC28	60946	60755	-	hypothetical protein	unknown function	17780	ab initio prediction:PHANOTATE:1.6.7	17780	0.883	3.773e-35	17780	134.308	2.49194e-39
PTolC28	CDS	PCIHZUEQ_CDS_0074	vB_EcoM_PTolC28	62153	60993	-	ATPase	other	2376	ab initio prediction:PHANOTATE:1.6.7	2376	0.499	3.709e-115	2376	350.669	2.22981e-104
PTolC28	CDS	PCIHZUEQ_CDS_0075	vB_EcoM_PTolC28	62614	62174	-	anaerobic ribonucleotide reductase small subunit	DNA, RNA and nucleotide metabolism	626	ab initio prediction:PHANOTATE:1.6.7	626	0.571	1.112e-50	626	186.996	3.63512e-55
PTolC28	CDS	PCIHZUEQ_CDS_0076	vB_EcoM_PTolC28	64440	62641	-	anaerobic ribonucleoside reductase large subunit	DNA, RNA and nucleotide metabolism	4218	ab initio prediction:PHANOTATE:1.6.7	4218	0.706	4.055e-152	487	893.706	1.5928e-268
PTolC28	CDS	PCIHZUEQ_CDS_0077	vB_EcoM_PTolC28	65480	64530	-	ribonucleotide reductase	DNA, RNA and nucleotide metabolism	15930	ab initio prediction:PHANOTATE:1.6.7	15930	0.836	8.209e-179	15930	613.289	1.78998e-184
PTolC28	CDS	PCIHZUEQ_CDS_0078	vB_EcoM_PTolC28	65932	65498	-	tRNA amidotransferase	DNA, RNA and nucleotide metabolism	1460	ab initio prediction:PHANOTATE:1.6.7	1460	0.313	2.386e-17	1460	126.01	2.12352e-36
PTolC28	CDS	PCIHZUEQ_CDS_0079	vB_EcoM_PTolC28	66517	65945	-	histidyl tRNA synthetase	DNA, RNA and nucleotide metabolism	4806	ab initio prediction:PHANOTATE:1.6.7	4806	0.56	3.18e-59	4806	239.814	3.66453e-71
PTolC28	CDS	PCIHZUEQ_CDS_0080	vB_EcoM_PTolC28	66765	66514	-	hypothetical protein	unknown function	6408	ab initio prediction:PHANOTATE:1.6.7	6408	0.782	5.095e-40	6408	144.211	2.24877e-42
PTolC28	CDS	PCIHZUEQ_CDS_0081	vB_EcoM_PTolC28	69550	66776	-	DNA helicase	DNA, RNA and nucleotide metabolism	1967	ab initio prediction:PHANOTATE:1.6.7	1967	0.192	8.044e-44	1967	543.639	1.89701e-162
PTolC28	CDS	PCIHZUEQ_CDS_0082	vB_EcoM_PTolC28	70028	69552	-	hypothetical protein	unknown function	20923	ab initio prediction:PHANOTATE:1.6.7	20923	0.834	2.201e-87	20923	310.707	4.12461e-93
PTolC28	CDS	PCIHZUEQ_CDS_0083	vB_EcoM_PTolC28	70552	70037	-	hypothetical protein	unknown function	3500	ab initio prediction:PHANOTATE:1.6.7	3500	0.723	8.407e-78	3500	246.03	3.23444e-73
PTolC28	CDS	PCIHZUEQ_CDS_0084	vB_EcoM_PTolC28	70939	70574	-	hypothetical protein	unknown function	8284	ab initio prediction:PHANOTATE:1.6.7	8284	0.677	8.235e-51	8284	191.308	1.28425e-56
PTolC28	CDS	PCIHZUEQ_CDS_0085	vB_EcoM_PTolC28	71303	70917	-	ribonucleotide reductase NrdA-like	DNA, RNA and nucleotide metabolism	24867	ab initio prediction:PHANOTATE:1.6.7	24867	0.54	2.667e-28	464	146.526	2.62155e-42
PTolC28	CDS	PCIHZUEQ_CDS_0086	vB_EcoM_PTolC28	71655	71305	-	hypothetical protein	unknown function	15618	ab initio prediction:PHANOTATE:1.6.7	15618	0.973	2.225e-76	15618	252.35	1.10132e-75
PTolC28	CDS	PCIHZUEQ_CDS_0087	vB_EcoM_PTolC28	72003	71656	-	hypothetical protein	unknown function	5474	ab initio prediction:PHANOTATE:1.6.7	5474	0.68	5.415e-48	5474	150.051	7.16419e-44
PTolC28	CDS	PCIHZUEQ_CDS_0088	vB_EcoM_PTolC28	72502	72020	-	hypothetical protein	unknown function	7812	ab initio prediction:PHANOTATE:1.6.7	7812	0.438	4.192e-29	7812	143.559	5.54826e-42
PTolC28	CDS	PCIHZUEQ_CDS_0089	vB_EcoM_PTolC28	72770	72489	-	hypothetical protein	unknown function	26798	ab initio prediction:PHANOTATE:1.6.7	26798	0.967	4.543e-60	26798	214.166	3.76753e-64
PTolC28	CDS	PCIHZUEQ_CDS_0090	vB_EcoM_PTolC28	72945	72781	-	hypothetical protein	unknown function	10388	ab initio prediction:PHANOTATE:1.6.7	10388	0.785	9.886e-26	10388	114.517	3.55846e-33
PTolC28	CDS	PCIHZUEQ_CDS_0091	vB_EcoM_PTolC28	73272	73006	-	hypothetical protein	unknown function		ab initio prediction:PHANOTATE:1.6.7				No_PHROGs_HMM	No_PHROGs_HMM	No_PHROGs_HMM
PTolC28	CDS	PCIHZUEQ_CDS_0092	vB_EcoM_PTolC28	73419	73282	-	hypothetical protein	unknown function		ab initio prediction:PHANOTATE:1.6.7				No_PHROGs_HMM	No_PHROGs_HMM	No_PHROGs_HMM
PTolC28	CDS	PCIHZUEQ_CDS_0093	vB_EcoM_PTolC28	73709	73437	-	hypothetical protein	unknown function	14778	ab initio prediction:PHANOTATE:1.6.7	14778	0.86	4.176e-50	14778	168.943	5.04309e-50
PTolC28	CDS	PCIHZUEQ_CDS_0094	vB_EcoM_PTolC28	74141	73713	-	hypothetical protein	unknown function	25627	ab initio prediction:PHANOTATE:1.6.7	25627	1	1.659e-99	25627	335.188	6.65433e-101
PTolC28	CDS	PCIHZUEQ_CDS_0095	vB_EcoM_PTolC28	74284	74138	-	hypothetical protein	unknown function	27111	ab initio prediction:PHANOTATE:1.6.7	27111	0.938	4.785e-28	27111	122.905	1.09013e-35
PTolC28	CDS	PCIHZUEQ_CDS_0096	vB_EcoM_PTolC28	74485	74285	-	hypothetical protein	unknown function	7252	ab initio prediction:PHANOTATE:1.6.7	7252	0.644	2.506e-27	7252	120.004	5.47254e-35
PTolC28	CDS	PCIHZUEQ_CDS_0097	vB_EcoM_PTolC28	74637	74482	-	hypothetical protein	unknown function	2381	ab initio prediction:PHANOTATE:1.6.7	2381	0.736	1.393e-19	2381	45.468	9.39979e-12
PTolC28	CDS	PCIHZUEQ_CDS_0098	vB_EcoM_PTolC28	75003	74650	-	hypothetical protein	unknown function	16602	ab initio prediction:PHANOTATE:1.6.7	16602	0.896	4.941e-69	16602	235.91	1.66855e-70
PTolC28	CDS	PCIHZUEQ_CDS_0099	vB_EcoM_PTolC28	75287	75000	-	hypothetical protein	unknown function	3215	ab initio prediction:PHANOTATE:1.6.7	3215	0.487	1.35e-20	3215	80.9745	8.78577e-23
PTolC28	CDS	PCIHZUEQ_CDS_0101	vB_EcoM_PTolC28	75583	75705	+	hypothetical protein	unknown function		ab initio prediction:PHANOTATE:1.6.7				No_PHROGs_HMM	No_PHROGs_HMM	No_PHROGs_HMM
PTolC28	CDS	PCIHZUEQ_CDS_0100	vB_EcoM_PTolC28	75590	75300	-	hypothetical protein	unknown function	9016	ab initio prediction:PHANOTATE:1.6.7	9016	0.431	1.416e-25	9016	114.42	8.90694e-33
PTolC28	CDS	PCIHZUEQ_CDS_0102	vB_EcoM_PTolC28	75710	76261	+	hypothetical protein	unknown function	11295	ab initio prediction:PHANOTATE:1.6.7	11295	0.783	3.097e-56	11295	170.072	2.90442e-50
PTolC28	CDS	PCIHZUEQ_CDS_0103	vB_EcoM_PTolC28	76261	76512	+	hypothetical protein	unknown function	4868	ab initio prediction:PHANOTATE:1.6.7	4868	0.584	3.441e-27	4868	117.122	6.11814e-34
PTolC28	CDS	PCIHZUEQ_CDS_0104	vB_EcoM_PTolC28	76533	76706	+	hypothetical protein	unknown function	22950	ab initio prediction:PHANOTATE:1.6.7	22950	0.965	2.777e-35	22950	136.434	6.89611e-40
PTolC28	CDS	PCIHZUEQ_CDS_0105	vB_EcoM_PTolC28	76721	77158	+	hypothetical protein	unknown function	3054	ab initio prediction:PHANOTATE:1.6.7	3054	0.46	9.259e-36	3054	151.125	5.4776e-44
PTolC28	CDS	PCIHZUEQ_CDS_0106	vB_EcoM_PTolC28	77170	78297	+	ATPase	other	2376	ab initio prediction:PHANOTATE:1.6.7	2376	0.529	5.651e-116	2376	362.27	6.63949e-108
PTolC28	CDS	PCIHZUEQ_CDS_0107	vB_EcoM_PTolC28	78372	79769	+	endonuclease	DNA, RNA and nucleotide metabolism	681	ab initio prediction:PHANOTATE:1.6.7	681	0.311	2.056e-47	681	311.668	1.96414e-92
PTolC28	CDS	PCIHZUEQ_CDS_0108	vB_EcoM_PTolC28	79770	80321	+	hypothetical protein	unknown function	1017	ab initio prediction:PHANOTATE:1.6.7	1017	0.424	3.034e-38	1017	170.576	5.80638e-50
PTolC28	CDS	PCIHZUEQ_CDS_0109	vB_EcoM_PTolC28	80354	80491	+	hypothetical protein	unknown function		ab initio prediction:PHANOTATE:1.6.7				No_PHROGs_HMM	No_PHROGs_HMM	No_PHROGs_HMM
PTolC28	CDS	PCIHZUEQ_CDS_0110	vB_EcoM_PTolC28	80605	80495	-	hypothetical protein	unknown function		ab initio prediction:PHANOTATE:1.6.7				No_PHROGs_HMM	No_PHROGs_HMM	No_PHROGs_HMM
PTolC28	CDS	PCIHZUEQ_CDS_0111	vB_EcoM_PTolC28	80944	80798	-	hypothetical protein	unknown function		ab initio prediction:PHANOTATE:1.6.7				No_PHROGs_HMM	No_PHROGs_HMM	No_PHROGs_HMM
PTolC28	CDS	PCIHZUEQ_CDS_0112	vB_EcoM_PTolC28	81132	80989	-	hypothetical protein	unknown function		ab initio prediction:PHANOTATE:1.6.7				No_PHROGs_HMM	No_PHROGs_HMM	No_PHROGs_HMM
PTolC28	CDS	PCIHZUEQ_CDS_0113	vB_EcoM_PTolC28	81401	81135	-	hypothetical protein	unknown function	19316	ab initio prediction:PHANOTATE:1.6.7	19316	0.926	1.014e-53	19316	191.66	3.7758e-57
PTolC28	CDS	PCIHZUEQ_CDS_0114	vB_EcoM_PTolC28	81422	81538	+	hypothetical protein	unknown function		ab initio prediction:PHANOTATE:1.6.7				No_PHROGs_HMM	No_PHROGs_HMM	No_PHROGs_HMM
PTolC28	CDS	PCIHZUEQ_CDS_0115	vB_EcoM_PTolC28	81597	81869	+	hypothetical protein	unknown function	8099	ab initio prediction:PHANOTATE:1.6.7	8099	0.776	6.38e-44	8099	163.716	1.69648e-48
PTolC28	CDS	PCIHZUEQ_CDS_0116	vB_EcoM_PTolC28	81921	82319	+	hypothetical protein	unknown function	7352	ab initio prediction:PHANOTATE:1.6.7	7352	0.854	2.458e-67	7352	212.305	3.47276e-63
PTolC28	CDS	PCIHZUEQ_CDS_0117	vB_EcoM_PTolC28	82398	82544	+	hypothetical protein	unknown function	8393	ab initio prediction:PHANOTATE:1.6.7	8393	0.803	1.588e-20	8393	76.1132	5.39081e-21
PTolC28	CDS	PCIHZUEQ_CDS_0118	vB_EcoM_PTolC28	82547	82807	+	hypothetical protein	unknown function	17947	ab initio prediction:PHANOTATE:1.6.7	17947	0.875	3.76e-48	17947	161.118	1.29854e-47
PTolC28	CDS	PCIHZUEQ_CDS_0119	vB_EcoM_PTolC28	82809	83363	+	hypothetical protein	unknown function	16605	ab initio prediction:PHANOTATE:1.6.7	16605	0.888	4.359e-111	16605	386.451	5.08835e-116
PTolC28	CDS	PCIHZUEQ_CDS_0120	vB_EcoM_PTolC28	83509	83688	+	hypothetical protein	unknown function	9374	ab initio prediction:PHANOTATE:1.6.7	9374	0.87	4.523e-32	9374	131.407	1.62389e-38
PTolC28	CDS	PCIHZUEQ_CDS_0121	vB_EcoM_PTolC28	83675	83764	+	hypothetical protein	unknown function		ab initio prediction:PHANOTATE:1.6.7				No_PHROGs_HMM	No_PHROGs_HMM	No_PHROGs_HMM
PTolC28	CDS	PCIHZUEQ_CDS_0122	vB_EcoM_PTolC28	83784	84149	+	hypothetical protein	unknown function	6246	ab initio prediction:PHANOTATE:1.6.7	6246	0.493	2.855e-33	6246	160.678	2.49054e-47
PTolC28	CDS	PCIHZUEQ_CDS_0123	vB_EcoM_PTolC28	84124	84225	+	hypothetical protein	unknown function		ab initio prediction:PHANOTATE:1.6.7				No_PHROGs_HMM	No_PHROGs_HMM	No_PHROGs_HMM
PTolC28	CDS	PCIHZUEQ_CDS_0124	vB_EcoM_PTolC28	84236	84466	+	hypothetical protein	unknown function	5293	ab initio prediction:PHANOTATE:1.6.7	5293	0.641	4.032e-28	5293	95.0021	4.07701e-27
PTolC28	CDS	PCIHZUEQ_CDS_0125	vB_EcoM_PTolC28	84512	84808	+	hypothetical protein	unknown function	871	ab initio prediction:PHANOTATE:1.6.7	871	0.683	5.224e-32	871	103.773	1.85128e-29
PTolC28	CDS	PCIHZUEQ_CDS_0126	vB_EcoM_PTolC28	84844	84951	+	hypothetical protein	unknown function		ab initio prediction:PHANOTATE:1.6.7				No_PHROGs_HMM	No_PHROGs_HMM	No_PHROGs_HMM
PTolC28	CDS	PCIHZUEQ_CDS_0127	vB_EcoM_PTolC28	84996	85127	+	hypothetical protein	unknown function	13850	ab initio prediction:PHANOTATE:1.6.7	13850	0.922	1.861e-23	13850	90.0989	1.40732e-25
PTolC28	CDS	PCIHZUEQ_CDS_0128	vB_EcoM_PTolC28	85167	85430	+	hypothetical protein	unknown function	12266	ab initio prediction:PHANOTATE:1.6.7	12266	0.826	9.17e-37	12266	152.628	3.71697e-45
PTolC28	CDS	PCIHZUEQ_CDS_0129	vB_EcoM_PTolC28	85521	85691	+	hypothetical protein	unknown function	13689	ab initio prediction:PHANOTATE:1.6.7	13689	0.875	1.745e-30	13689	124.256	2.84969e-36
PTolC28	CDS	PCIHZUEQ_CDS_0130	vB_EcoM_PTolC28	85777	86136	+	hypothetical protein	unknown function	11100	ab initio prediction:PHANOTATE:1.6.7	11100	0.682	5.204e-49	11100	167.14	2.69693e-49
PTolC28	CDS	PCIHZUEQ_CDS_0131	vB_EcoM_PTolC28	86151	86288	+	hypothetical protein	unknown function	2490	ab initio prediction:PHANOTATE:1.6.7	2490	0.606	1.859e-11	2490	55.1927	1.21104e-14
PTolC28	CDS	PCIHZUEQ_CDS_0132	vB_EcoM_PTolC28	86407	86589	+	hypothetical protein	unknown function	25271	ab initio prediction:PHANOTATE:1.6.7	25271	0.779	1.014e-28	25271	120.252	5.0157e-35
PTolC28	CDS	PCIHZUEQ_CDS_0133	vB_EcoM_PTolC28	86598	86999	+	hypothetical protein	unknown function	27054	ab initio prediction:PHANOTATE:1.6.7	27054	0.963	1.618e-49	27054	188.861	2.49349e-56
PTolC28	CDS	PCIHZUEQ_CDS_0134	vB_EcoM_PTolC28	87047	87349	+	hypothetical protein	unknown function	10737	ab initio prediction:PHANOTATE:1.6.7	10737	0.626	2.078e-36	10737	142.802	5.65505e-42
PTolC28	CDS	PCIHZUEQ_CDS_0135	vB_EcoM_PTolC28	87354	87449	+	hypothetical protein	unknown function		ab initio prediction:PHANOTATE:1.6.7				No_PHROGs_HMM	No_PHROGs_HMM	No_PHROGs_HMM
PTolC28	CDS	PCIHZUEQ_CDS_0136	vB_EcoM_PTolC28	87533	87682	+	hypothetical protein	unknown function		ab initio prediction:PHANOTATE:1.6.7				No_PHROGs_HMM	No_PHROGs_HMM	No_PHROGs_HMM
PTolC28	CDS	PCIHZUEQ_CDS_0137	vB_EcoM_PTolC28	87679	88002	+	hypothetical protein	unknown function	25921	ab initio prediction:PHANOTATE:1.6.7	25921	0.99	1.029e-71	25921	247.447	2.43823e-74
PTolC28	CDS	PCIHZUEQ_CDS_0138	vB_EcoM_PTolC28	88085	88369	+	hypothetical protein	unknown function	6147	ab initio prediction:PHANOTATE:1.6.7	6147	0.733	3.291e-42	6147	147.926	1.17413e-43
PTolC28	CDS	PCIHZUEQ_CDS_0139	vB_EcoM_PTolC28	88454	88624	+	hypothetical protein	unknown function	20874	ab initio prediction:PHANOTATE:1.6.7	20874	1	2.271e-37	20874	152.625	4.21462e-45
PTolC28	CDS	PCIHZUEQ_CDS_0140	vB_EcoM_PTolC28	88683	88877	+	hypothetical protein	unknown function	20168	ab initio prediction:PHANOTATE:1.6.7	20168	0.876	2.106e-35	20168	147.777	1.23142e-43
PTolC28	CDS	PCIHZUEQ_CDS_0141	vB_EcoM_PTolC28	88957	89061	+	hypothetical protein	unknown function	7482	ab initio prediction:PHANOTATE:1.6.7	7482	0.502	4.306e-06	7482	39.7471	6.5478e-10
PTolC28	CDS	PCIHZUEQ_CDS_0142	vB_EcoM_PTolC28	89088	89246	+	hypothetical protein	unknown function	14631	ab initio prediction:PHANOTATE:1.6.7	14631	0.786	1.466e-14	14631	78.108	7.04097e-22
PTolC28	CDS	PCIHZUEQ_CDS_0143	vB_EcoM_PTolC28	89248	89472	+	hypothetical protein	unknown function	5988	ab initio prediction:PHANOTATE:1.6.7	5988	0.781	1.343e-33	5988	133.237	5.17477e-39
PTolC28	CDS	PCIHZUEQ_CDS_0144	vB_EcoM_PTolC28	89469	89855	+	hypothetical protein	unknown function	1915	ab initio prediction:PHANOTATE:1.6.7	1915	0.489	2.985e-38	1915	136.387	1.65784e-39
PTolC28	CDS	PCIHZUEQ_CDS_0145	vB_EcoM_PTolC28	89908	90333	+	hypothetical protein	unknown function	15485	ab initio prediction:PHANOTATE:1.6.7	15485	0.898	2.002e-77	15485	249.347	1.43461e-74
PTolC28	CDS	PCIHZUEQ_CDS_0146	vB_EcoM_PTolC28	90464	90330	-	hypothetical protein	unknown function		ab initio prediction:PHANOTATE:1.6.7				No_PHROGs_HMM	No_PHROGs_HMM	No_PHROGs_HMM
PTolC28	CDS	PCIHZUEQ_CDS_0147	vB_EcoM_PTolC28	90683	90513	-	hypothetical protein	unknown function		ab initio prediction:PHANOTATE:1.6.7				No_PHROGs_HMM	No_PHROGs_HMM	No_PHROGs_HMM
PTolC28	CDS	PCIHZUEQ_CDS_0148	vB_EcoM_PTolC28	90808	91032	+	hypothetical protein	unknown function		ab initio prediction:PHANOTATE:1.6.7				No_PHROGs_HMM	No_PHROGs_HMM	No_PHROGs_HMM
PTolC28	CDS	PCIHZUEQ_CDS_0149	vB_EcoM_PTolC28	91120	91503	+	hypothetical protein	unknown function	1507	ab initio prediction:PHANOTATE:1.6.7	1507	0.55	6.485e-37	1507	134.86	2.52301e-39
PTolC28	CDS	PCIHZUEQ_CDS_0150	vB_EcoM_PTolC28	91634	91774	+	hypothetical protein	unknown function		ab initio prediction:PHANOTATE:1.6.7				No_PHROGs_HMM	No_PHROGs_HMM	No_PHROGs_HMM
PTolC28	CDS	PCIHZUEQ_CDS_0151	vB_EcoM_PTolC28	92238	92143	-	hypothetical protein	unknown function		ab initio prediction:PHANOTATE:1.6.7				No_PHROGs_HMM	No_PHROGs_HMM	No_PHROGs_HMM
PTolC28	CDS	PCIHZUEQ_CDS_0152	vB_EcoM_PTolC28	92376	92254	-	hypothetical protein	unknown function		ab initio prediction:PHANOTATE:1.6.7				No_PHROGs_HMM	No_PHROGs_HMM	No_PHROGs_HMM
PTolC28	CDS	PCIHZUEQ_CDS_0153	vB_EcoM_PTolC28	92449	92357	-	hypothetical protein	unknown function		ab initio prediction:PHANOTATE:1.6.7				No_PHROGs_HMM	No_PHROGs_HMM	No_PHROGs_HMM
PTolC28	CDS	PCIHZUEQ_CDS_0154	vB_EcoM_PTolC28	92451	92678	+	hypothetical protein	unknown function		ab initio prediction:PHANOTATE:1.6.7				No_PHROGs_HMM	No_PHROGs_HMM	No_PHROGs_HMM
PTolC28	CDS	PCIHZUEQ_CDS_0155	vB_EcoM_PTolC28	92702	92818	+	hypothetical protein	unknown function		ab initio prediction:PHANOTATE:1.6.7				No_PHROGs_HMM	No_PHROGs_HMM	No_PHROGs_HMM
PTolC28	CDS	PCIHZUEQ_CDS_0156	vB_EcoM_PTolC28	92819	92923	+	hypothetical protein	unknown function		ab initio prediction:PHANOTATE:1.6.7				No_PHROGs_HMM	No_PHROGs_HMM	No_PHROGs_HMM
PTolC28	CDS	PCIHZUEQ_CDS_0157	vB_EcoM_PTolC28	92952	93125	+	hypothetical protein	unknown function		ab initio prediction:PHANOTATE:1.6.7				No_PHROGs_HMM	No_PHROGs_HMM	No_PHROGs_HMM
PTolC28	CDS	PCIHZUEQ_CDS_0158	vB_EcoM_PTolC28	93315	93130	-	hypothetical protein	unknown function		ab initio prediction:PHANOTATE:1.6.7				No_PHROGs_HMM	No_PHROGs_HMM	No_PHROGs_HMM
PTolC28	CDS	PCIHZUEQ_CDS_0159	vB_EcoM_PTolC28	93393	93851	+	hypothetical protein	unknown function	7775	ab initio prediction:PHANOTATE:1.6.7	7775	0.49	5.665e-22	7775	84.7361	6.98769e-24
PTolC28	CDS	PCIHZUEQ_CDS_0160	vB_EcoM_PTolC28	93853	94068	+	hypothetical protein	unknown function	15322	ab initio prediction:PHANOTATE:1.6.7	15322	0.591	4.378e-23	15322	86.7721	2.11407e-24
PTolC28	CDS	PCIHZUEQ_CDS_0161	vB_EcoM_PTolC28	94083	94259	+	hypothetical protein	unknown function	24303	ab initio prediction:PHANOTATE:1.6.7	24303	0.994	2.517e-37	24303	151.669	7.80923e-45
PTolC28	CDS	PCIHZUEQ_CDS_0162	vB_EcoM_PTolC28	94271	94723	+	hypothetical protein	unknown function	3710	ab initio prediction:PHANOTATE:1.6.7	3710	0.453	1.069e-21	3710	126.122	3.26838e-36
PTolC28	CDS	PCIHZUEQ_CDS_0163	vB_EcoM_PTolC28	94725	94937	+	hypothetical protein	unknown function	9903	ab initio prediction:PHANOTATE:1.6.7	9903	0.926	1.102e-38	9903	133.679	3.44504e-39
PTolC28	CDS	PCIHZUEQ_CDS_0164	vB_EcoM_PTolC28	94934	95233	+	hypothetical protein	unknown function	15686	ab initio prediction:PHANOTATE:1.6.7	15686	0.893	3.72e-58	15686	192.03	3.69031e-57
PTolC28	CDS	PCIHZUEQ_CDS_0165	vB_EcoM_PTolC28	95243	95611	+	hypothetical protein	unknown function	2510	ab initio prediction:PHANOTATE:1.6.7	2510	0.468	2.244e-26	2510	91.112	1.62181e-25
PTolC28	CDS	PCIHZUEQ_CDS_0166	vB_EcoM_PTolC28	95604	95813	+	hypothetical protein	unknown function	15662	ab initio prediction:PHANOTATE:1.6.7	15662	0.803	1.028e-33	15662	114.695	2.94535e-33
PTolC28	CDS	PCIHZUEQ_CDS_0167	vB_EcoM_PTolC28	95823	96071	+	hypothetical protein	unknown function	17168	ab initio prediction:PHANOTATE:1.6.7	17168	0.397	5.926e-14	17168	55.2373	1.23804e-14
PTolC28	CDS	PCIHZUEQ_CDS_0168	vB_EcoM_PTolC28	96118	96342	+	hypothetical protein	unknown function	23083	ab initio prediction:PHANOTATE:1.6.7	23083	1	1.302e-53	23083	190.223	9.97335e-57
PTolC28	CDS	PCIHZUEQ_CDS_0169	vB_EcoM_PTolC28	96344	96511	+	hypothetical protein	unknown function		ab initio prediction:PHANOTATE:1.6.7				No_PHROGs_HMM	No_PHROGs_HMM	No_PHROGs_HMM
PTolC28	CDS	PCIHZUEQ_CDS_0170	vB_EcoM_PTolC28	96521	97105	+	hypothetical protein	unknown function	27059	ab initio prediction:PHANOTATE:1.6.7	27059	0.995	8.794e-134	27059	461.639	4.28573e-139
PTolC28	CDS	PCIHZUEQ_CDS_0171	vB_EcoM_PTolC28	97161	97565	+	hypothetical protein	unknown function	6144	ab initio prediction:PHANOTATE:1.6.7	6144	0.304	1.193e-18	6144	107.825	1.7224e-30
PTolC28	CDS	PCIHZUEQ_CDS_0172	vB_EcoM_PTolC28	97558	97776	+	hypothetical protein	unknown function	2008	ab initio prediction:PHANOTATE:1.6.7	2008	0.798	1.754e-33	29853	109.387	1.09443e-31
PTolC28	CDS	PCIHZUEQ_CDS_0173	vB_EcoM_PTolC28	97776	97943	+	hypothetical protein	unknown function	24511	ab initio prediction:PHANOTATE:1.6.7	24511	1	6.07e-38	24511	143.132	4.71885e-42
PTolC28	CDS	PCIHZUEQ_CDS_0174	vB_EcoM_PTolC28	97945	98289	+	hypothetical protein	unknown function	27509	ab initio prediction:PHANOTATE:1.6.7	27509	0.924	1.813e-70	27509	251.552	2.41963e-75
PTolC28	CDS	PCIHZUEQ_CDS_0175	vB_EcoM_PTolC28	98306	98764	+	hypothetical protein	unknown function	22298	ab initio prediction:PHANOTATE:1.6.7	22298	1	2.235e-114	22298	369.329	2.90495e-111
PTolC28	CDS	PCIHZUEQ_CDS_0176	vB_EcoM_PTolC28	98766	98960	+	hypothetical protein	unknown function	24254	ab initio prediction:PHANOTATE:1.6.7	24254	1	1.512e-46	24254	170.919	9.00524e-51
PTolC28	CDS	PCIHZUEQ_CDS_0177	vB_EcoM_PTolC28	98951	99190	+	hypothetical protein	unknown function	22345	ab initio prediction:PHANOTATE:1.6.7	22345	0.995	2.887e-52	22345	191.015	4.5846e-57
PTolC28	CDS	PCIHZUEQ_CDS_0178	vB_EcoM_PTolC28	99190	99489	+	hypothetical protein	unknown function	20476	ab initio prediction:PHANOTATE:1.6.7	20476	0.621	2.865e-41	20476	136.675	8.50515e-40
PTolC28	CDS	PCIHZUEQ_CDS_0179	vB_EcoM_PTolC28	99486	99737	+	hypothetical protein	unknown function	27423	ab initio prediction:PHANOTATE:1.6.7	27423	0.929	1.144e-50	27423	190.773	5.71062e-57
PTolC28	CDS	PCIHZUEQ_CDS_0180	vB_EcoM_PTolC28	99734	99907	+	hypothetical protein	unknown function	15964	ab initio prediction:PHANOTATE:1.6.7	15964	0.93	1.247e-33	15964	118.777	1.4254e-34
PTolC28	CDS	PCIHZUEQ_CDS_0181	vB_EcoM_PTolC28	99961	100185	+	hypothetical protein	unknown function	23204	ab initio prediction:PHANOTATE:1.6.7	23204	0.923	2.111e-44	23204	167.491	1.05393e-49
PTolC28	CDS	PCIHZUEQ_CDS_0182	vB_EcoM_PTolC28	100178	100420	+	hypothetical protein	unknown function	23012	ab initio prediction:PHANOTATE:1.6.7	23012	1	1.282e-53	23012	191.915	2.9855e-57
PTolC28	CDS	PCIHZUEQ_CDS_0183	vB_EcoM_PTolC28	100490	100624	+	hypothetical protein	unknown function		ab initio prediction:PHANOTATE:1.6.7				No_PHROGs_HMM	No_PHROGs_HMM	No_PHROGs_HMM
PTolC28	CDS	PCIHZUEQ_CDS_0184	vB_EcoM_PTolC28	100628	100846	+	hypothetical protein	unknown function	16110	ab initio prediction:PHANOTATE:1.6.7	16110	0.892	1.354e-40	16110	150.043	2.71855e-44
PTolC28	CDS	PCIHZUEQ_CDS_0185	vB_EcoM_PTolC28	100846	101109	+	hypothetical protein	unknown function	22955	ab initio prediction:PHANOTATE:1.6.7	22955	1	2.938e-62	22955	210.012	5.93372e-63
PTolC28	CDS	PCIHZUEQ_CDS_0186	vB_EcoM_PTolC28	101106	101354	+	hypothetical protein	unknown function	25653	ab initio prediction:PHANOTATE:1.6.7	25653	0.929	5.298e-50	25653	193.855	7.26922e-58
PTolC28	CDS	PCIHZUEQ_CDS_0187	vB_EcoM_PTolC28	101460	101870	+	hypothetical protein	unknown function	14510	ab initio prediction:PHANOTATE:1.6.7	14510	0.824	1.413e-73	14510	239.821	1.50726e-71
PTolC28	CDS	PCIHZUEQ_CDS_0188	vB_EcoM_PTolC28	101864	102046	+	hypothetical protein	unknown function	3261	ab initio prediction:PHANOTATE:1.6.7	3261	0.374	1.395e-07	3261	62.0473	1.27699e-16
PTolC28	CDS	PCIHZUEQ_CDS_0189	vB_EcoM_PTolC28	102048	102260	+	membrane protein	moron, auxiliary metabolic gene and host takeover	10205	ab initio prediction:PHANOTATE:1.6.7	10205	0.706	5.594e-27	10205	102.517	1.71347e-29
PTolC28	CDS	PCIHZUEQ_CDS_0190	vB_EcoM_PTolC28	102262	102534	+	hypothetical protein	unknown function	14793	ab initio prediction:PHANOTATE:1.6.7	14793	0.875	3.324e-51	14793	174.511	8.13197e-52
PTolC28	CDS	PCIHZUEQ_CDS_0191	vB_EcoM_PTolC28	102549	103148	+	hypothetical protein	unknown function	15762	ab initio prediction:PHANOTATE:1.6.7	15762	0.73	7.445e-95	15762	361.779	1.51372e-108
PTolC28	CDS	PCIHZUEQ_CDS_0192	vB_EcoM_PTolC28	103149	103253	+	hypothetical protein	unknown function	11666	ab initio prediction:PHANOTATE:1.6.7	11666	0.448	5.265e-09	11666	49.2086	7.91169e-13
PTolC28	CDS	PCIHZUEQ_CDS_0193	vB_EcoM_PTolC28	103305	103478	+	hypothetical protein	unknown function	10623	ab initio prediction:PHANOTATE:1.6.7	10623	0.847	8.974e-30	10623	114.569	3.31982e-33
PTolC28	CDS	PCIHZUEQ_CDS_0194	vB_EcoM_PTolC28	103488	103775	+	hypothetical protein	unknown function	16474	ab initio prediction:PHANOTATE:1.6.7	16474	0.895	1.416e-54	16474	188.454	2.83886e-56
PTolC28	CDS	PCIHZUEQ_CDS_0195	vB_EcoM_PTolC28	103784	104107	+	hypothetical protein	unknown function	24032	ab initio prediction:PHANOTATE:1.6.7	24032	0.967	1.178e-69	24032	242.986	5.82936e-73
PTolC28	CDS	PCIHZUEQ_CDS_0196	vB_EcoM_PTolC28	104193	104414	+	hypothetical protein	unknown function	16375	ab initio prediction:PHANOTATE:1.6.7	16375	0.905	1.43e-42	16375	157.909	1.33329e-46
PTolC28	CDS	PCIHZUEQ_CDS_0197	vB_EcoM_PTolC28	104531	104442	-	hypothetical protein	unknown function		ab initio prediction:PHANOTATE:1.6.7				No_PHROGs_HMM	No_PHROGs_HMM	No_PHROGs_HMM
PTolC28	CDS	PCIHZUEQ_CDS_0198	vB_EcoM_PTolC28	104847	104590	-	hypothetical protein	unknown function	15991	ab initio prediction:PHANOTATE:1.6.7	15991	0.907	5.248e-49	15991	176.278	1.72824e-52
PTolC28	CDS	PCIHZUEQ_CDS_0199	vB_EcoM_PTolC28	105704	104892	-	Sir2 (NAD-dependent deacetylase)	DNA, RNA and nucleotide metabolism	2162	ab initio prediction:PHANOTATE:1.6.7	2162	0.544	6.885e-83	2162	355.768	2.92646e-106
PTolC28	CDS	PCIHZUEQ_CDS_0200	vB_EcoM_PTolC28	106246	105692	-	hypothetical protein	unknown function	9509	ab initio prediction:PHANOTATE:1.6.7	9509	0.62	1.475e-61	9509	225.95	5.78486e-67
PTolC28	CDS	PCIHZUEQ_CDS_0201	vB_EcoM_PTolC28	106912	106301	-	hypothetical protein	unknown function	8514	ab initio prediction:PHANOTATE:1.6.7	8514	0.653	1.023e-87	8514	307.047	1.24407e-91
PTolC28	CDS	PCIHZUEQ_CDS_0202	vB_EcoM_PTolC28	107036	106914	-	hypothetical protein	unknown function		ab initio prediction:PHANOTATE:1.6.7				No_PHROGs_HMM	No_PHROGs_HMM	No_PHROGs_HMM
PTolC28	CDS	PCIHZUEQ_CDS_0203	vB_EcoM_PTolC28	108025	107036	-	DNA methyltransferase	other	116	ab initio prediction:PHANOTATE:1.6.7	116	0.435	2.273e-34	116	251.073	4.66429e-74
PTolC28	CDS	PCIHZUEQ_CDS_0204	vB_EcoM_PTolC28	108438	108025	-	hypothetical protein	unknown function	16551	ab initio prediction:PHANOTATE:1.6.7	16551	0.828	1.184e-74	16551	251.71	3.52884e-75
PTolC28	CDS	PCIHZUEQ_CDS_0205	vB_EcoM_PTolC28	108778	108521	-	hypothetical protein	unknown function	4991	ab initio prediction:PHANOTATE:1.6.7	4991	0.695	1.222e-35	4991	110.926	6.88957e-32
PTolC28	CDS	PCIHZUEQ_CDS_0206	vB_EcoM_PTolC28	109299	108775	-	hypothetical protein	unknown function	8569	ab initio prediction:PHANOTATE:1.6.7	8569	0.509	3.378e-49	8569	190.728	3.86812e-56
PTolC28	CDS	PCIHZUEQ_CDS_0207	vB_EcoM_PTolC28	109858	109280	-	DprA-like DNA recombination-mediator protein	DNA, RNA and nucleotide metabolism	768	ab initio prediction:PHANOTATE:1.6.7	768	0.481	1.21e-46	768	204.718	1.86627e-60
PTolC28	CDS	PCIHZUEQ_CDS_0208	vB_EcoM_PTolC28	110189	109869	-	hypothetical protein	unknown function	15301	ab initio prediction:PHANOTATE:1.6.7	15301	0.845	4.94e-56	15301	179.718	2.48456e-53
PTolC28	CDS	PCIHZUEQ_CDS_0209	vB_EcoM_PTolC28	110932	110189	-	NinI-like serine-threonine phosphatase	other	246	ab initio prediction:PHANOTATE:1.6.7	246	0.312	3.804e-35	246	258.321	2.66231e-76
PTolC28	CDS	PCIHZUEQ_CDS_0210	vB_EcoM_PTolC28	111258	110932	-	hypothetical protein	unknown function	15398	ab initio prediction:PHANOTATE:1.6.7	15398	0.923	1.863e-66	15398	226.304	8.97216e-68
PTolC28	CDS	PCIHZUEQ_CDS_0211	vB_EcoM_PTolC28	111841	111269	-	histidyl tRNA synthetase	DNA, RNA and nucleotide metabolism	4806	ab initio prediction:PHANOTATE:1.6.7	4806	0.575	2.216e-65	4806	203.934	3.67545e-60
PTolC28	CDS	PCIHZUEQ_CDS_0212	vB_EcoM_PTolC28	112056	111853	-	hypothetical protein	unknown function		ab initio prediction:PHANOTATE:1.6.7				No_PHROGs_HMM	No_PHROGs_HMM	No_PHROGs_HMM
PTolC28	CDS	PCIHZUEQ_CDS_0213	vB_EcoM_PTolC28	112728	112066	-	DNA invertase	DNA, RNA and nucleotide metabolism	125	ab initio prediction:PHANOTATE:1.6.7	125	0.332	1.919e-20	125	111.018	1.34216e-31
PTolC28	CDS	PCIHZUEQ_CDS_0214	vB_EcoM_PTolC28	112989	112786	-	hypothetical protein	unknown function	15892	ab initio prediction:PHANOTATE:1.6.7	15892	0.891	4.331e-38	15892	152.889	4.08877e-45
PTolC28	CDS	PCIHZUEQ_CDS_0215	vB_EcoM_PTolC28	113219	112989	-	hypothetical protein	unknown function	14731	ab initio prediction:PHANOTATE:1.6.7	14731	0.754	3.357e-36	14731	154.932	1.05177e-45
PTolC28	CDS	PCIHZUEQ_CDS_0216	vB_EcoM_PTolC28	113742	113233	-	DNA methyltransferase	other	799	ab initio prediction:PHANOTATE:1.6.7	799	0.409	6.547e-36	799	192.867	2.35708e-56
PTolC28	CDS	PCIHZUEQ_CDS_0217	vB_EcoM_PTolC28	114160	113732	-	hypothetical protein	unknown function	15078	ab initio prediction:PHANOTATE:1.6.7	15078	0.856	1.013e-80	15078	278.339	2.75919e-83
PTolC28	CDS	PCIHZUEQ_CDS_0218	vB_EcoM_PTolC28	114854	114201	-	peptidase HslV family	other	1040	ab initio prediction:PHANOTATE:1.6.7	1040	0.339	3.785e-26	1040	212.706	1.50014e-62
PTolC28	CDS	PCIHZUEQ_CDS_0219	vB_EcoM_PTolC28	115345	114851	-	hypothetical protein	unknown function	14834	ab initio prediction:PHANOTATE:1.6.7	14834	0.909	5.743e-101	14834	343.594	2.32891e-103
PTolC28	CDS	PCIHZUEQ_CDS_0220	vB_EcoM_PTolC28	116134	115382	-	PhoH-like phosphate starvation-inducible	other	170	ab initio prediction:PHANOTATE:1.6.7	170	0.416	6.382e-44	170	212.101	2.61394e-62
PTolC28	CDS	PCIHZUEQ_CDS_0221	vB_EcoM_PTolC28	116673	116173	-	hypothetical protein	unknown function	33534	ab initio prediction:PHANOTATE:1.6.7	33534	0.427	8.725e-15	430	98.4316	7.32793e-28
PTolC28	CDS	PCIHZUEQ_CDS_0222	vB_EcoM_PTolC28	116829	116686	-	hypothetical protein	unknown function	14981	ab initio prediction:PHANOTATE:1.6.7	14981	0.938	2.22e-27	14981	122.163	1.40012e-35
PTolC28	CDS	PCIHZUEQ_CDS_0223	vB_EcoM_PTolC28	117094	116834	-	thioredoxin domain	DNA, RNA and nucleotide metabolism	22	ab initio prediction:PHANOTATE:1.6.7	22	0.322	2.021e-09	22	72.1559	1.04951e-19
PTolC28	CDS	PCIHZUEQ_CDS_0224	vB_EcoM_PTolC28	117927	117097	-	nucleotide-sugar epimerase	DNA, RNA and nucleotide metabolism	540	ab initio prediction:PHANOTATE:1.6.7	540	0.324	1.357e-31	540	197.092	9.8685e-58
PTolC28	CDS	PCIHZUEQ_CDS_0225	vB_EcoM_PTolC28	118478	117924	-	dTDP-4-dehydrorhamnose 3,5-epimerase	moron, auxiliary metabolic gene and host takeover	8784	ab initio prediction:PHANOTATE:1.6.7	8784	0.799	5.38e-97	8784	314.85	3.61274e-94
PTolC28	CDS	PCIHZUEQ_CDS_0226	vB_EcoM_PTolC28	119360	118491	-	hypothetical protein	unknown function	3980	ab initio prediction:PHANOTATE:1.6.7	3980	0.538	2.059e-74	3980	327.287	3.03579e-97
PTolC28	CDS	PCIHZUEQ_CDS_0227	vB_EcoM_PTolC28	120358	119369	-	nucleotide-sugar epimerase	DNA, RNA and nucleotide metabolism	540	ab initio prediction:PHANOTATE:1.6.7	540	0.368	2.892e-57	540	379.971	4.69011e-113
PTolC28	CDS	PCIHZUEQ_CDS_0228	vB_EcoM_PTolC28	120552	120355	-	hypothetical protein	unknown function	27883	ab initio prediction:PHANOTATE:1.6.7	27883	1	3.464e-44	27883	166.962	1.17557e-49
PTolC28	CDS	PCIHZUEQ_CDS_0229	vB_EcoM_PTolC28	120868	120566	-	hypothetical protein	unknown function	15453	ab initio prediction:PHANOTATE:1.6.7	15453	0.948	3.495e-63	15453	222.401	1.61703e-66
PTolC28	CDS	PCIHZUEQ_CDS_0230	vB_EcoM_PTolC28	121028	120882	-	hypothetical protein	unknown function	8027	ab initio prediction:PHANOTATE:1.6.7	8027	0.628	6.356e-12	8027	45.866	1.3236e-11
PTolC28	CDS	PCIHZUEQ_CDS_0231	vB_EcoM_PTolC28	121213	121031	-	hypothetical protein	unknown function	22146	ab initio prediction:PHANOTATE:1.6.7	22146	0.964	2.789e-37	22146	150.526	2.04156e-44
PTolC28	CDS	PCIHZUEQ_CDS_0232	vB_EcoM_PTolC28	121424	121206	-	hypothetical protein	unknown function	4448	ab initio prediction:PHANOTATE:1.6.7	4448	0.793	9.84e-28	4448	86.3306	2.19692e-24
PTolC28	CDS	PCIHZUEQ_CDS_0233	vB_EcoM_PTolC28	122509	121424	-	ribonucleoside diphosphate reductase small subunit	DNA, RNA and nucleotide metabolism	86	ab initio prediction:PHANOTATE:1.6.7	86	0.384	1.543e-70	86	353.627	3.42302e-105
PTolC28	CDS	PCIHZUEQ_CDS_0234	vB_EcoM_PTolC28	122831	122496	-	hypothetical protein	unknown function	17458	ab initio prediction:PHANOTATE:1.6.7	17458	0.866	8.735e-64	17458	213.783	7.38161e-64
PTolC28	CDS	PCIHZUEQ_CDS_0235	vB_EcoM_PTolC28	125133	122872	-	ribonucleotide reductase large subunit	DNA, RNA and nucleotide metabolism	3987	ab initio prediction:PHANOTATE:1.6.7	3987	0.448	4.699e-155	84	885.495	9.71459e-266
PTolC28	CDS	PCIHZUEQ_CDS_0236	vB_EcoM_PTolC28	125393	125145	-	hypothetical protein	unknown function	15807	ab initio prediction:PHANOTATE:1.6.7	15807	0.977	7.84e-52	15807	190.259	1.01054e-56
PTolC28	CDS	PCIHZUEQ_CDS_0237	vB_EcoM_PTolC28	125816	125406	-	hypothetical protein	unknown function	15711	ab initio prediction:PHANOTATE:1.6.7	15711	0.954	4.098e-88	15711	297.815	1.66381e-89
PTolC28	CDS	PCIHZUEQ_CDS_0238	vB_EcoM_PTolC28	126885	125914	-	thymidylate synthase	DNA, RNA and nucleotide metabolism	85	ab initio prediction:PHANOTATE:1.6.7	85	0.238	3.186e-22	85	365.31	1.69595e-108
PTolC28	CDS	PCIHZUEQ_CDS_0239	vB_EcoM_PTolC28	127578	126895	-	unknown function	unknown function	420	ab initio prediction:PHANOTATE:1.6.7	420	0.253	3.56e-13	420	124.593	9.98593e-36
PTolC28	CDS	PCIHZUEQ_CDS_0240	vB_EcoM_PTolC28	128032	127469	-	thymidine kinase	other	592	ab initio prediction:PHANOTATE:1.6.7	592	0.584	4.16e-64	592	245.313	8.18201e-73
PTolC28	CDS	PCIHZUEQ_CDS_0241	vB_EcoM_PTolC28	128653	128078	-	HNH endonuclease	DNA, RNA and nucleotide metabolism	1985	ab initio prediction:PHANOTATE:1.6.7	1985	0.519	2.226e-57	1985	223.844	3.13376e-66
PTolC28	CDS	PCIHZUEQ_CDS_0242	vB_EcoM_PTolC28	128837	128643	-	hypothetical protein	unknown function	4903	ab initio prediction:PHANOTATE:1.6.7	4903	0.709	3.949e-26	4903	93.2712	1.3102e-26
PTolC28	CDS	PCIHZUEQ_CDS_0243	vB_EcoM_PTolC28	129222	128821	-	hypothetical protein	unknown function	10946	ab initio prediction:PHANOTATE:1.6.7	10946	0.564	3.967e-43	10946	223.138	2.35424e-66
PTolC28	CDS	PCIHZUEQ_CDS_0244	vB_EcoM_PTolC28	130181	129261	-	DNA polymerase exonuclease subunit	DNA, RNA and nucleotide metabolism	403	ab initio prediction:PHANOTATE:1.6.7	403	0.551	8.524e-89	403	353.876	1.29276e-105
PTolC28	CDS	PCIHZUEQ_CDS_0245	vB_EcoM_PTolC28	131254	130220	-	exonuclease	DNA, RNA and nucleotide metabolism	107	ab initio prediction:PHANOTATE:1.6.7	107	0.303	1.79e-32	107	186.399	2.34775e-54
PTolC28	CDS	PCIHZUEQ_CDS_0246	vB_EcoM_PTolC28	131559	131347	-	hypothetical protein	unknown function	4641	ab initio prediction:PHANOTATE:1.6.7	4641	0.551	9.664e-20	4641	88.9774	2.74326e-25
PTolC28	CDS	PCIHZUEQ_CDS_0247	vB_EcoM_PTolC28	132518	131634	-	exonuclease recombination-associated	DNA, RNA and nucleotide metabolism	724	ab initio prediction:PHANOTATE:1.6.7	724	0.316	2.511e-40	724	216.151	1.22151e-63
PTolC28	CDS	PCIHZUEQ_CDS_0248	vB_EcoM_PTolC28	132807	132529	-	hypothetical protein	unknown function	22194	ab initio prediction:PHANOTATE:1.6.7	22194	0.973	8.138e-60	22194	213.784	3.72804e-64
PTolC28	CDS	PCIHZUEQ_CDS_0249	vB_EcoM_PTolC28	133566	132844	-	nucleotide pyrophosphohydrolase	other	671	ab initio prediction:PHANOTATE:1.6.7	671	0.318	8.672e-32	671	98.6393	6.43555e-28
PTolC28	CDS	PCIHZUEQ_CDS_0250	vB_EcoM_PTolC28	133755	133576	-	hypothetical protein	unknown function	19851	ab initio prediction:PHANOTATE:1.6.7	19851	0.879	1.838e-32	19851	128.518	1.50833e-37
PTolC28	CDS	PCIHZUEQ_CDS_0251	vB_EcoM_PTolC28	134880	133765	-	ATP-dependent DNA ligase	DNA, RNA and nucleotide metabolism	114	ab initio prediction:PHANOTATE:1.6.7	114	0.331	1.377e-54	114	254.663	3.86859e-75
PTolC28	CDS	PCIHZUEQ_CDS_0252	vB_EcoM_PTolC28	135055	134867	-	hypothetical protein	unknown function	24346	ab initio prediction:PHANOTATE:1.6.7	24346	1	3.157e-41	24346	163.778	1.40906e-48
PTolC28	CDS	PCIHZUEQ_CDS_0253	vB_EcoM_PTolC28	135288	135064	-	hypothetical protein	unknown function	16431	ab initio prediction:PHANOTATE:1.6.7	16431	0.844	1.374e-39	16431	136.759	4.76188e-40
PTolC28	CDS	PCIHZUEQ_CDS_0254	vB_EcoM_PTolC28	135612	135292	-	hol-like chemotaxis	other	18076	ab initio prediction:PHANOTATE:1.6.7	18076	0.838	9.836e-58	18076	192.544	2.85496e-57
PTolC28	CDS	PCIHZUEQ_CDS_0255	vB_EcoM_PTolC28	136026	135622	-	ATPase	other	2071	ab initio prediction:PHANOTATE:1.6.7	2071	0.639	4.402e-52	2071	196.148	1.98844e-57
PTolC28	CDS	PCIHZUEQ_CDS_0256	vB_EcoM_PTolC28	136959	136027	-	RNA ligase and tail fiber protein attachment catalyst	tail	562	ab initio prediction:PHANOTATE:1.6.7	562	0.345	7.68e-46	562	231.718	2.49089e-68
PTolC28	CDS	PCIHZUEQ_CDS_0257	vB_EcoM_PTolC28	137512	136961	-	phosphoesterase	other	547	ab initio prediction:PHANOTATE:1.6.7	547	0.477	6.453e-47	547	187.973	3.01803e-55
PTolC28	CDS	PCIHZUEQ_CDS_0258	vB_EcoM_PTolC28	137871	137512	-	hypothetical protein	unknown function	839	ab initio prediction:PHANOTATE:1.6.7	839	0.62	1.277e-43	839	161.984	3.92564e-47
PTolC28	CDS	PCIHZUEQ_CDS_0259	vB_EcoM_PTolC28	138017	137871	-	hypothetical protein	unknown function		ab initio prediction:PHANOTATE:1.6.7				No_PHROGs_HMM	No_PHROGs_HMM	No_PHROGs_HMM
PTolC28	CDS	PCIHZUEQ_CDS_0260	vB_EcoM_PTolC28	138368	138027	-	hypothetical protein	unknown function	1479	ab initio prediction:PHANOTATE:1.6.7	1479	0.443	1.267e-20	1479	110.264	1.47604e-31
PTolC28	CDS	PCIHZUEQ_CDS_0261	vB_EcoM_PTolC28	138562	138371	-	hypothetical protein	unknown function	15376	ab initio prediction:PHANOTATE:1.6.7	15376	0.931	1.322e-37	15376	142.783	5.73092e-42
PTolC28	CDS	PCIHZUEQ_CDS_0262	vB_EcoM_PTolC28	138840	138562	-	hypothetical protein	unknown function	10169	ab initio prediction:PHANOTATE:1.6.7	10169	0.794	2.362e-46	10169	133.963	3.45219e-39
PTolC28	CDS	PCIHZUEQ_CDS_0263	vB_EcoM_PTolC28	139172	138837	-	hypothetical protein	unknown function	6208	ab initio prediction:PHANOTATE:1.6.7	6208	0.781	1.967e-55	6208	158.7	5.25757e-47
PTolC28	CDS	PCIHZUEQ_CDS_0264	vB_EcoM_PTolC28	139365	139126	-	hypothetical protein	unknown function	12584	ab initio prediction:PHANOTATE:1.6.7	12584	0.842	2.279e-42	12584	159.296	1.59574e-46
PTolC28	CDS	PCIHZUEQ_CDS_0265	vB_EcoM_PTolC28	139559	139362	-	hypothetical protein	unknown function	15683	ab initio prediction:PHANOTATE:1.6.7	15683	0.905	1.391e-37	15683	142.858	4.6193e-42
PTolC28	CDS	PCIHZUEQ_CDS_0266	vB_EcoM_PTolC28	139994	139626	-	hypothetical protein	unknown function	14390	ab initio prediction:PHANOTATE:1.6.7	14390	0.895	9.05e-73	14390	241.905	2.09208e-72
PTolC28	CDS	PCIHZUEQ_CDS_0267	vB_EcoM_PTolC28	140404	141297	+	ribose-phosphate pyrophosphokinase	other	619	ab initio prediction:PHANOTATE:1.6.7	619	0.42	2e-65	619	306.209	3.60686e-91
PTolC28	CDS	PCIHZUEQ_CDS_0268	vB_EcoM_PTolC28	141369	143102	+	nicotinamide phosphoribosyl transferase	other	448	ab initio prediction:PHANOTATE:1.6.7	448	0.512	9.133e-171	448	628.759	1.471e-188
PTolC28	CDS	PCIHZUEQ_CDS_0269	vB_EcoM_PTolC28	143174	143395	+	hypothetical protein	unknown function	37033	ab initio prediction:PHANOTATE:1.6.7	37033	0.816	3.616e-34	37033	125.215	1.80975e-36
PTolC28	CDS	PCIHZUEQ_CDS_0270	vB_EcoM_PTolC28	143409	143519	+	hypothetical protein	unknown function		ab initio prediction:PHANOTATE:1.6.7				No_PHROGs_HMM	No_PHROGs_HMM	No_PHROGs_HMM
PTolC28	CDS	PCIHZUEQ_CDS_0271	vB_EcoM_PTolC28	143576	143842	+	hypothetical protein	unknown function	15056	ab initio prediction:PHANOTATE:1.6.7	15056	0.852	2.315e-48	15056	169.464	3.06489e-50
PTolC28	tRNA	vB_EcoM_PTolC28.trna1	vB_EcoM_PTolC28	143957	144042	+	tRNA; isotype=Leu; anticodon=TAA	tRNA		tRNAscan-SE
PTolC28	CDS	PCIHZUEQ_CDS_0272	vB_EcoM_PTolC28	144059	144163	+	hypothetical protein	unknown function		ab initio prediction:PHANOTATE:1.6.7				No_PHROGs_HMM	No_PHROGs_HMM	No_PHROGs_HMM
PTolC28	tRNA pseudogene	vB_EcoM_PTolC28.trna2	vB_EcoM_PTolC28	144223	144304	+	tRNA pseudogene; isotype=Undet; anticodon=NNN	tRNA		tRNAscan-SE
PTolC28	tRNA pseudogene	vB_EcoM_PTolC28.trna3	vB_EcoM_PTolC28	144368	144457	+	tRNA pseudogene; isotype=Ser; anticodon=TGA	tRNA		tRNAscan-SE
PTolC28	CDS	PCIHZUEQ_CDS_0273	vB_EcoM_PTolC28	144476	144628	+	hypothetical protein	unknown function	22441	ab initio prediction:PHANOTATE:1.6.7	22441	0.982	3.594e-31	22441	135.26	9.86431e-40
PTolC28	tRNA	vB_EcoM_PTolC28.trna4	vB_EcoM_PTolC28	144637	144722	+	tRNA; isotype=Ser; anticodon=GCT	tRNA		tRNAscan-SE
PTolC28	tRNA	vB_EcoM_PTolC28.trna5	vB_EcoM_PTolC28	144857	144932	+	tRNA; isotype=Lys; anticodon=TTT	tRNA		tRNAscan-SE
PTolC28	tRNA	vB_EcoM_PTolC28.trna6	vB_EcoM_PTolC28	144938	145024	+	tRNA; isotype=Tyr; anticodon=GTA	tRNA		tRNAscan-SE
PTolC28	tRNA	vB_EcoM_PTolC28.trna7	vB_EcoM_PTolC28	145032	145116	+	tRNA; isotype=Asn; anticodon=GTT	tRNA		tRNAscan-SE
PTolC28	tRNA	vB_EcoM_PTolC28.trna8	vB_EcoM_PTolC28	145196	145270	+	tRNA; isotype=Thr; anticodon=TGT	tRNA		tRNAscan-SE
PTolC28	CDS	PCIHZUEQ_CDS_0274	vB_EcoM_PTolC28	145294	145617	+	hypothetical protein	unknown function	8792	ab initio prediction:PHANOTATE:1.6.7	8792	0.658	8.492e-39	8792	148.842	1.00885e-43
PTolC28	tRNA	vB_EcoM_PTolC28.trna9	vB_EcoM_PTolC28	145673	145747	+	tRNA; isotype=Gly; anticodon=TCC	tRNA		tRNAscan-SE
PTolC28	tRNA	vB_EcoM_PTolC28.trna10	vB_EcoM_PTolC28	145847	145921	+	tRNA; isotype=Gln; anticodon=TTG	tRNA		tRNAscan-SE
PTolC28	tRNA	vB_EcoM_PTolC28.trna11	vB_EcoM_PTolC28	145929	146004	+	tRNA; isotype=Pro; anticodon=TGG	tRNA		tRNAscan-SE
PTolC28	tRNA	vB_EcoM_PTolC28.trna12	vB_EcoM_PTolC28	146010	146084	+	tRNA; isotype=Phe; anticodon=GAA	tRNA		tRNAscan-SE
PTolC28	tRNA	vB_EcoM_PTolC28.trna13	vB_EcoM_PTolC28	146162	146246	+	tRNA; isotype=Leu; anticodon=TAG	tRNA		tRNAscan-SE
PTolC28	tRNA	vB_EcoM_PTolC28.trna14	vB_EcoM_PTolC28	146425	146504	+	tRNA; isotype=Met; anticodon=CAT	tRNA		tRNAscan-SE
PTolC28	CDS	PCIHZUEQ_CDS_0275	vB_EcoM_PTolC28	146585	146689	+	hypothetical protein	unknown function		ab initio prediction:PHANOTATE:1.6.7				No_PHROGs_HMM	No_PHROGs_HMM	No_PHROGs_HMM
PTolC28	tRNA	vB_EcoM_PTolC28.trna15	vB_EcoM_PTolC28	146651	146726	+	tRNA; isotype=Ile; anticodon=GAT	tRNA		tRNAscan-SE
PTolC28	CDS	PCIHZUEQ_CDS_0276	vB_EcoM_PTolC28	146652	146774	+	hypothetical protein	unknown function		ab initio prediction:PHANOTATE:1.6.7				No_PHROGs_HMM	No_PHROGs_HMM	No_PHROGs_HMM
PTolC28	CDS	PCIHZUEQ_CDS_0277	vB_EcoM_PTolC28	146931	147221	+	hypothetical protein	unknown function	3330	ab initio prediction:PHANOTATE:1.6.7	3330	0.457	2.704e-24	3330	116.921	8.57337e-34
PTolC28	CDS	PCIHZUEQ_CDS_0278	vB_EcoM_PTolC28	147232	147357	+	hypothetical protein	unknown function		ab initio prediction:PHANOTATE:1.6.7				No_PHROGs_HMM	No_PHROGs_HMM	No_PHROGs_HMM
PTolC28	CDS	PCIHZUEQ_CDS_0279	vB_EcoM_PTolC28	147359	147532	+	hypothetical protein	unknown function	15229	ab initio prediction:PHANOTATE:1.6.7	15229	0.948	1.861e-34	15229	131.304	3.34195e-38
PTolC28	CDS	PCIHZUEQ_CDS_0280	vB_EcoM_PTolC28	147568	147999	+	Rz-like spanin	lysis	4297	ab initio prediction:PHANOTATE:1.6.7	4297	0.459	2.835e-34	4297	138.045	3.60819e-40
PTolC28	CDS	PCIHZUEQ_CDS_0281	vB_EcoM_PTolC28	147947	148234	+	Rz-like spanin	lysis	1267	ab initio prediction:PHANOTATE:1.6.7	1267	0.318	9.153e-10	1267	64.5451	2.68073e-17

## Sheet: PTolC69
genome	feature_type	gene	contig	start	stop	strand	product	functional_category	phrog	annotation_method	mmseqs_phrog	mmseqs_seqIdentity	mmseqs_eVal	pyhmmer_phrog	pyhmmer_bitscore	pyhmmer_evalue	vfdb_hit	vfdb_seqIdentity	vfdb_eVal	CARD_hit	CARD_seqIdentity	CARD_eVal
PTolC69	CDS	LBLNZCSR_CDS_0001	vB_EcoM_PTolC69	1	1602	+	terminase large subunit	head and packaging	979	ab initio prediction:PHANOTATE:1.6.7	979	0.41	1.211e-99	979	776.735	4.01476e-233
PTolC69	CDS	LBLNZCSR_CDS_0002	vB_EcoM_PTolC69	1619	3085	+	portal protein	head and packaging	113	ab initio prediction:PHANOTATE:1.6.7	113	0.288	2.376e-51	113	385.193	1.78736e-114
PTolC69	CDS	LBLNZCSR_CDS_0003	vB_EcoM_PTolC69	3085	3585	+	hypothetical protein	unknown function	3977	ab initio prediction:PHANOTATE:1.6.7	3977	0.812	3.041e-89	3977	333.95	2.94504e-100
PTolC69	CDS	LBLNZCSR_CDS_0004	vB_EcoM_PTolC69	3585	3917	+	head protein	head and packaging	240	ab initio prediction:PHANOTATE:1.6.7	240	0.32	1.276e-11	240	100.048	2.99445e-28
PTolC69	CDS	LBLNZCSR_CDS_0005	vB_EcoM_PTolC69	3929	5275	+	head maturation protease	head and packaging	53	ab initio prediction:PHANOTATE:1.6.7	53	0.463	1.268e-74	53	395.889	9.28911e-118
PTolC69	CDS	LBLNZCSR_CDS_0006	vB_EcoM_PTolC69	5287	5664	+	tail protease	other	4146	ab initio prediction:PHANOTATE:1.6.7	4146	0.871	2.125e-72	4146	252.477	1.25952e-75
PTolC69	CDS	LBLNZCSR_CDS_0007	vB_EcoM_PTolC69	5698	6804	+	major head protein	head and packaging	29	ab initio prediction:PHANOTATE:1.6.7	29	0.224	7.478e-24	29	253.423	9.30951e-75
PTolC69	CDS	LBLNZCSR_CDS_0008	vB_EcoM_PTolC69	6825	7274	+	hypothetical protein	unknown function	1732	ab initio prediction:PHANOTATE:1.6.7	1732	0.439	2.426e-24	1732	192.286	1.30171e-56
PTolC69	CDS	LBLNZCSR_CDS_0009	vB_EcoM_PTolC69	7274	7756	+	tail completion or Neck1 protein	connector	222	ab initio prediction:PHANOTATE:1.6.7	222	0.291	3.001e-17	222	137.716	1.14294e-39
PTolC69	CDS	LBLNZCSR_CDS_0010	vB_EcoM_PTolC69	7753	8154	+	hypothetical protein	unknown function	2874	ab initio prediction:PHANOTATE:1.6.7	2874	0.784	1.047e-67	2874	190.826	2.20881e-56
PTolC69	CDS	LBLNZCSR_CDS_0011	vB_EcoM_PTolC69	8129	8728	+	hypothetical protein	unknown function	4082	ab initio prediction:PHANOTATE:1.6.7	4082	0.838	7.27e-112	4082	420.445	1.70721e-126
PTolC69	CDS	LBLNZCSR_CDS_0012	vB_EcoM_PTolC69	8729	10081	+	tail sheath	tail	205	ab initio prediction:PHANOTATE:1.6.7	205	0.379	1.459e-90	205	414.843	8.31858e-124
PTolC69	CDS	LBLNZCSR_CDS_0013	vB_EcoM_PTolC69	10097	10543	+	virion structural protein	head and packaging	280	ab initio prediction:PHANOTATE:1.6.7	280	0.428	1.169e-30	280	162.886	8.96193e-48
PTolC69	CDS	LBLNZCSR_CDS_0014	vB_EcoM_PTolC69	10617	11015	+	tail assembly chaperone	tail	1613	ab initio prediction:PHANOTATE:1.6.7	1613	0.502	1.369e-36	1613	166.72	7.13546e-49
PTolC69	CDS	LBLNZCSR_CDS_0015	vB_EcoM_PTolC69	11018	11257	+	tail assembly chaperone	tail	4963	ab initio prediction:PHANOTATE:1.6.7	4963	0.929	3.023e-48	4963	185.571	2.75673e-55
PTolC69	CDS	LBLNZCSR_CDS_0016	vB_EcoM_PTolC69	11257	13485	+	tail length tape measure protein	tail	4036	ab initio prediction:PHANOTATE:1.6.7	4036	0.845	0	4036	1532.7	0
PTolC69	CDS	LBLNZCSR_CDS_0017	vB_EcoM_PTolC69	13485	14285	+	hypothetical protein	unknown function	3721	ab initio prediction:PHANOTATE:1.6.7	3721	0.823	1.669e-147	3721	527.075	1.80181e-158
PTolC69	CDS	LBLNZCSR_CDS_0018	vB_EcoM_PTolC69	14285	14626	+	hypothetical protein	unknown function	8737	ab initio prediction:PHANOTATE:1.6.7	8737	0.36	6.182e-06	349	104.552	6.45159e-30
PTolC69	CDS	LBLNZCSR_CDS_0019	vB_EcoM_PTolC69	14626	15603	+	baseplate hub	tail	196	ab initio prediction:PHANOTATE:1.6.7	196	0.312	1.666e-37	196	282.351	1.34157e-83
PTolC69	CDS	LBLNZCSR_CDS_0020	vB_EcoM_PTolC69	15603	16226	+	baseplate spike	tail	11	ab initio prediction:PHANOTATE:1.6.7	11	0.275	1.639e-19	No_PHROGs_HMM	No_PHROGs_HMM	No_PHROGs_HMM
PTolC69	CDS	LBLNZCSR_CDS_0021	vB_EcoM_PTolC69	16226	16645	+	hypothetical protein	unknown function	4233	ab initio prediction:PHANOTATE:1.6.7	4233	0.351	3.941e-10	120	94.546	1.94001e-26
PTolC69	CDS	LBLNZCSR_CDS_0022	vB_EcoM_PTolC69	16645	18114	+	baseplate wedge subunit	tail	6	ab initio prediction:PHANOTATE:1.6.7	6	0.206	3.036e-27	6	244.732	3.66209e-72
PTolC69	CDS	LBLNZCSR_CDS_0023	vB_EcoM_PTolC69	18117	18974	+	baseplate protein	tail	4017	ab initio prediction:PHANOTATE:1.6.7	4017	0.855	1.022e-165	4017	580.982	8.28682e-175
PTolC69	CDS	LBLNZCSR_CDS_0024	vB_EcoM_PTolC69	18974	19276	+	hypothetical protein	unknown function	4141	ab initio prediction:PHANOTATE:1.6.7	4141	0.938	9.062e-63	4141	207.912	3.28305e-62
PTolC69	CDS	LBLNZCSR_CDS_0025	vB_EcoM_PTolC69	19279	20427	+	tail fiber protein	tail	2097	ab initio prediction:PHANOTATE:1.6.7	2097	0.257	2.496e-21	2097	430.509	2.65754e-128
PTolC69	CDS	LBLNZCSR_CDS_0026	vB_EcoM_PTolC69	20405	22819	+	tail fiber protein	tail	4277	ab initio prediction:PHANOTATE:1.6.7	4277	0.711	2.471e-212	4277	1204.41	0
PTolC69	CDS	LBLNZCSR_CDS_0027	vB_EcoM_PTolC69	22899	23096	+	hypothetical protein	unknown function	402	ab initio prediction:PHANOTATE:1.6.7	402	0.532	1.886e-13	402	78.9274	4.02927e-22
PTolC69	CDS	LBLNZCSR_CDS_0028	vB_EcoM_PTolC69	23093	23464	+	hypothetical protein	unknown function	4038	ab initio prediction:PHANOTATE:1.6.7	4038	0.727	2.327e-56	4038	240.715	5.6682e-72
PTolC69	CDS	LBLNZCSR_CDS_0029	vB_EcoM_PTolC69	24400	23501	-	thymidylate synthase	DNA, RNA and nucleotide metabolism	160	ab initio prediction:PHANOTATE:1.6.7	160	0.473	8.474e-52	160	321.702	8.76088e-96
PTolC69	CDS	LBLNZCSR_CDS_0030	vB_EcoM_PTolC69	24947	24402	-	dihydrofolate reductase	DNA, RNA and nucleotide metabolism	316	ab initio prediction:PHANOTATE:1.6.7	316	0.362	2.058e-33	316	184.25	4.63465e-54
PTolC69	CDS	LBLNZCSR_CDS_0031	vB_EcoM_PTolC69	25204	24944	-	hypothetical protein	unknown function	2993	ab initio prediction:PHANOTATE:1.6.7	2993	0.734	4.249e-39	2993	137.242	1.98157e-40
PTolC69	CDS	LBLNZCSR_CDS_0032	vB_EcoM_PTolC69	25720	25205	-	hypothetical protein	unknown function	4422	ab initio prediction:PHANOTATE:1.6.7	4422	0.748	5.634e-83	4422	297.489	6.00203e-89
PTolC69	CDS	LBLNZCSR_CDS_0033	vB_EcoM_PTolC69	26093	25734	-	hypothetical protein	unknown function	4116	ab initio prediction:PHANOTATE:1.6.7	4116	0.784	2.253e-60	4116	231.783	2.66975e-69
PTolC69	CDS	LBLNZCSR_CDS_0034	vB_EcoM_PTolC69	26394	26095	-	transcriptional regulator	transcription regulation	1373	ab initio prediction:PHANOTATE:1.6.7	1373	0.41	7.842e-13	1373	90.6543	2.05837e-25
PTolC69	CDS	LBLNZCSR_CDS_0035	vB_EcoM_PTolC69	26599	26387	-	hypothetical protein	unknown function	4473	ab initio prediction:PHANOTATE:1.6.7	4473	0.811	1.779e-34	4473	153.59	2.29354e-45
PTolC69	CDS	LBLNZCSR_CDS_0036	vB_EcoM_PTolC69	26984	26601	-	hypothetical protein	unknown function	4332	ab initio prediction:PHANOTATE:1.6.7	4332	0.734	2.41e-59	4332	224.469	7.42807e-67
PTolC69	CDS	LBLNZCSR_CDS_0037	vB_EcoM_PTolC69	27189	27064	-	hypothetical protein	unknown function		ab initio prediction:PHANOTATE:1.6.7				No_PHROGs_HMM	No_PHROGs_HMM	No_PHROGs_HMM
PTolC69	CDS	LBLNZCSR_CDS_0038	vB_EcoM_PTolC69	27812	27372	-	hypothetical protein	unknown function	5926	ab initio prediction:PHANOTATE:1.6.7	5926	0.701	3.29e-63	5926	254.67	6.95382e-76
PTolC69	CDS	LBLNZCSR_CDS_0039	vB_EcoM_PTolC69	28402	27815	-	hypothetical protein	unknown function	4652	ab initio prediction:PHANOTATE:1.6.7	4652	0.553	1.158e-63	4652	323.284	1.01786e-96
PTolC69	CDS	LBLNZCSR_CDS_0040	vB_EcoM_PTolC69	28493	28603	+	hypothetical protein	unknown function		ab initio prediction:PHANOTATE:1.6.7				No_PHROGs_HMM	No_PHROGs_HMM	No_PHROGs_HMM
PTolC69	CDS	LBLNZCSR_CDS_0041	vB_EcoM_PTolC69	28716	28600	-	hypothetical protein	unknown function		ab initio prediction:PHANOTATE:1.6.7				No_PHROGs_HMM	No_PHROGs_HMM	No_PHROGs_HMM
PTolC69	CDS	LBLNZCSR_CDS_0042	vB_EcoM_PTolC69	28995	28807	-	hypothetical protein	unknown function	5428	ab initio prediction:PHANOTATE:1.6.7	5428	0.678	5.072e-22	5428	97.7676	6.09734e-28
PTolC69	CDS	LBLNZCSR_CDS_0043	vB_EcoM_PTolC69	30095	28995	-	ATP-dependent DNA ligase	DNA, RNA and nucleotide metabolism	114	ab initio prediction:PHANOTATE:1.6.7	114	0.327	2.709e-54	114	324.811	2.25776e-96
PTolC69	CDS	LBLNZCSR_CDS_0044	vB_EcoM_PTolC69	30288	30070	-	hypothetical protein	unknown function	5768	ab initio prediction:PHANOTATE:1.6.7	5768	0.909	4.448e-36	5768	138.083	1.30455e-40
PTolC69	CDS	LBLNZCSR_CDS_0045	vB_EcoM_PTolC69	30542	30285	-	hypothetical protein	unknown function	4427	ab initio prediction:PHANOTATE:1.6.7	4427	0.912	4.261e-40	4427	154.588	1.00575e-45
PTolC69	CDS	LBLNZCSR_CDS_0046	vB_EcoM_PTolC69	30738	30502	-	hypothetical protein	unknown function	902	ab initio prediction:PHANOTATE:1.6.7	902	0.387	1.513e-09	902	63.7758	3.69787e-17
PTolC69	CDS	LBLNZCSR_CDS_0047	vB_EcoM_PTolC69	30909	30754	-	hypothetical protein	unknown function	2381	ab initio prediction:PHANOTATE:1.6.7	2381	0.51	1.873e-08	2381	67.9983	8.67864e-19
PTolC69	CDS	LBLNZCSR_CDS_0048	vB_EcoM_PTolC69	31139	30927	-	hypothetical protein	unknown function	4230	ab initio prediction:PHANOTATE:1.6.7	4230	0.863	3.771e-36	4230	138.318	1.51091e-40
PTolC69	CDS	LBLNZCSR_CDS_0049	vB_EcoM_PTolC69	31345	31136	-	hypothetical protein	unknown function	5180	ab initio prediction:PHANOTATE:1.6.7	5180	0.871	2.007e-38	5180	156.67	2.27143e-46
PTolC69	CDS	LBLNZCSR_CDS_0050	vB_EcoM_PTolC69	34136	31407	-	DNA polymerase	DNA, RNA and nucleotide metabolism	6375	ab initio prediction:PHANOTATE:1.6.7	6375	0.45	4.193e-53	17	380.976	3.1504e-113
PTolC69	CDS	LBLNZCSR_CDS_0051	vB_EcoM_PTolC69	34364	34786	+	hypothetical protein	unknown function	4039	ab initio prediction:PHANOTATE:1.6.7	4039	0.832	5.014e-77	4039	277.698	2.935e-83
PTolC69	CDS	LBLNZCSR_CDS_0052	vB_EcoM_PTolC69	34788	35600	+	minor tail protein	tail	4251	ab initio prediction:PHANOTATE:1.6.7	4251	0.804	5.212e-142	4251	479.376	6.51269e-144
PTolC69	CDS	LBLNZCSR_CDS_0053	vB_EcoM_PTolC69	35647	36405	+	deoxynucleoside monophosphate kinase	other	139	ab initio prediction:PHANOTATE:1.6.7	139	0.258	1.323e-22	139	191.529	5.07577e-56
PTolC69	CDS	LBLNZCSR_CDS_0054	vB_EcoM_PTolC69	36414	36614	+	hypothetical protein	unknown function	4469	ab initio prediction:PHANOTATE:1.6.7	4469	0.87	1.457e-36	4469	147.437	1.53123e-43
PTolC69	CDS	LBLNZCSR_CDS_0055	vB_EcoM_PTolC69	36607	38592	+	DNA primase/helicase	DNA, RNA and nucleotide metabolism	239	ab initio prediction:PHANOTATE:1.6.7	239	0.32	2.158e-69	239	613.976	1.38557e-183
PTolC69	CDS	LBLNZCSR_CDS_0056	vB_EcoM_PTolC69	38567	38848	+	hypothetical protein	unknown function	4982	ab initio prediction:PHANOTATE:1.6.7	4982	0.873	3.623e-53	4982	170.412	1.76381e-50
PTolC69	CDS	LBLNZCSR_CDS_0057	vB_EcoM_PTolC69	38845	38994	+	hypothetical protein	unknown function	4424	ab initio prediction:PHANOTATE:1.6.7	4424	0.928	1.537e-28	4424	123.055	7.42653e-36
PTolC69	CDS	LBLNZCSR_CDS_0058	vB_EcoM_PTolC69	39067	39924	+	hypothetical protein	unknown function	3877	ab initio prediction:PHANOTATE:1.6.7	3877	0.831	4.175e-160	3877	567.047	1.65861e-170
PTolC69	CDS	LBLNZCSR_CDS_0059	vB_EcoM_PTolC69	39987	41027	+	exonuclease	DNA, RNA and nucleotide metabolism	107	ab initio prediction:PHANOTATE:1.6.7	107	0.242	2.604e-19	107	214.303	8.24713e-63
PTolC69	CDS	LBLNZCSR_CDS_0060	vB_EcoM_PTolC69	41017	41514	+	NAD synthetase	other	447	ab initio prediction:PHANOTATE:1.6.7	447	0.528	2.625e-45	447	163.981	4.15398e-48
PTolC69	CDS	LBLNZCSR_CDS_0061	vB_EcoM_PTolC69	41536	41784	+	hypothetical protein	unknown function	4442	ab initio prediction:PHANOTATE:1.6.7	4442	0.743	4.034e-30	4442	145.106	9.11003e-43
PTolC69	CDS	LBLNZCSR_CDS_0062	vB_EcoM_PTolC69	41760	42515	+	MazG-like pyrophosphatase	other	2144	ab initio prediction:PHANOTATE:1.6.7	2144	0.449	2.262e-71	2144	340.046	2.69362e-101
PTolC69	CDS	LBLNZCSR_CDS_0063	vB_EcoM_PTolC69	42496	42819	+	hypothetical protein	unknown function	4007	ab initio prediction:PHANOTATE:1.6.7	4007	0.849	3.958e-60	4007	211.372	3.87586e-63
PTolC69	CDS	LBLNZCSR_CDS_0064	vB_EcoM_PTolC69	42812	43150	+	hypothetical protein	unknown function	3358	ab initio prediction:PHANOTATE:1.6.7	3358	0.472	3.996e-23	3358	133.697	4.87002e-39
PTolC69	CDS	LBLNZCSR_CDS_0065	vB_EcoM_PTolC69	43197	45431	+	ribonucleotide reductase large subunit	DNA, RNA and nucleotide metabolism	3987	ab initio prediction:PHANOTATE:1.6.7	3987	0.433	4.985e-147	84	911.765	1.12482e-273
PTolC69	CDS	LBLNZCSR_CDS_0066	vB_EcoM_PTolC69	45403	45744	+	hypothetical protein	unknown function	2652	ab initio prediction:PHANOTATE:1.6.7	2652	0.682	2.055e-26	2652	131.01	1.99583e-38
PTolC69	CDS	LBLNZCSR_CDS_0067	vB_EcoM_PTolC69	45741	46814	+	ribonucleoside diphosphate reductase small subunit	DNA, RNA and nucleotide metabolism	86	ab initio prediction:PHANOTATE:1.6.7	86	0.353	4.179e-58	86	344.77	1.65693e-102
PTolC69	CDS	LBLNZCSR_CDS_0068	vB_EcoM_PTolC69	46814	47056	+	thioredoxin domain	DNA, RNA and nucleotide metabolism	22	ab initio prediction:PHANOTATE:1.6.7	22	0.335	2.202e-06	22	53.6781	5.06115e-14
PTolC69	CDS	LBLNZCSR_CDS_0069	vB_EcoM_PTolC69	47049	47255	+	hypothetical protein	unknown function	4532	ab initio prediction:PHANOTATE:1.6.7	4532	0.865	1.753e-37	4532	144.754	1.37625e-42
PTolC69	CDS	LBLNZCSR_CDS_0070	vB_EcoM_PTolC69	47304	49448	+	NrdD-like anaerobic ribonucleotide reductase large subunit	moron, auxiliary metabolic gene and host takeover	487	ab initio prediction:PHANOTATE:1.6.7	487	0.576	1.175e-141	487	895.304	5.23294e-269
PTolC69	CDS	LBLNZCSR_CDS_0071	vB_EcoM_PTolC69	49465	49590	+	hypothetical protein	unknown function		ab initio prediction:PHANOTATE:1.6.7				No_PHROGs_HMM	No_PHROGs_HMM	No_PHROGs_HMM
PTolC69	CDS	LBLNZCSR_CDS_0072	vB_EcoM_PTolC69	49609	49809	+	membrane protein	moron, auxiliary metabolic gene and host takeover	11929	ab initio prediction:PHANOTATE:1.6.7	11929	0.944	1.489e-40	11929	152.695	3.50058e-45
PTolC69	CDS	LBLNZCSR_CDS_0073	vB_EcoM_PTolC69	49806	50201	+	hypothetical protein	unknown function	4382	ab initio prediction:PHANOTATE:1.6.7	4382	0.597	4.699e-45	4382	213.44	1.93491e-63
PTolC69	CDS	LBLNZCSR_CDS_0074	vB_EcoM_PTolC69	50251	50736	+	anaerobic ribonucleotide reductase small subunit	DNA, RNA and nucleotide metabolism	626	ab initio prediction:PHANOTATE:1.6.7	626	0.603	6.948e-61	626	227.225	1.54942e-67
PTolC69	CDS	LBLNZCSR_CDS_0075	vB_EcoM_PTolC69	50699	51076	+	hypothetical protein	unknown function	5082	ab initio prediction:PHANOTATE:1.6.7	5082	0.807	8.181e-66	5082	154.37	1.73276e-45
PTolC69	CDS	LBLNZCSR_CDS_0076	vB_EcoM_PTolC69	51043	51300	+	hypothetical protein	unknown function	4425	ab initio prediction:PHANOTATE:1.6.7	4425	0.829	3.134e-45	4425	146.765	4.13837e-43
PTolC69	CDS	LBLNZCSR_CDS_0077	vB_EcoM_PTolC69	51303	51623	+	hypothetical protein	unknown function	4462	ab initio prediction:PHANOTATE:1.6.7	4462	0.839	4.12e-58	4462	193.519	1.20295e-57
PTolC69	CDS	LBLNZCSR_CDS_0078	vB_EcoM_PTolC69	51675	52208	+	hypothetical protein	unknown function	3500	ab initio prediction:PHANOTATE:1.6.7	3500	0.824	1.154e-93	3500	308.624	1.88966e-92
PTolC69	CDS	LBLNZCSR_CDS_0079	vB_EcoM_PTolC69	52224	53105	+	ribose-phosphate pyrophosphokinase	other	619	ab initio prediction:PHANOTATE:1.6.7	619	0.429	2.399e-66	619	329.57	2.73563e-98
PTolC69	CDS	LBLNZCSR_CDS_0080	vB_EcoM_PTolC69	53152	54933	+	nicotinamide phosphoribosyl transferase	other	448	ab initio prediction:PHANOTATE:1.6.7	448	0.507	5.799e-178	448	672.212	9.88161e-202
PTolC69	CDS	LBLNZCSR_CDS_0081	vB_EcoM_PTolC69	54987	55322	+	hypothetical protein	unknown function	4262	ab initio prediction:PHANOTATE:1.6.7	4262	0.881	7.179e-65	4262	227.723	3.79333e-68
PTolC69	CDS	LBLNZCSR_CDS_0082	vB_EcoM_PTolC69	55304	55480	+	hypothetical protein	unknown function	3931	ab initio prediction:PHANOTATE:1.6.7	3931	0.623	6.172e-18	3931	115.036	2.36968e-33
PTolC69	CDS	LBLNZCSR_CDS_0083	vB_EcoM_PTolC69	55509	57875	+	RIIA lysis inhibitor	lysis	612	ab initio prediction:PHANOTATE:1.6.7	612	0.297	1.926e-102	612	626.471	2.24974e-187
PTolC69	CDS	LBLNZCSR_CDS_0084	vB_EcoM_PTolC69	57955	59064	+	RIIB lysis inhibitor	lysis	609	ab initio prediction:PHANOTATE:1.6.7	609	0.394	7.724e-82	609	301.988	1.82351e-89
PTolC69	CDS	LBLNZCSR_CDS_0085	vB_EcoM_PTolC69	59165	59713	+	unknown function	unknown function	600	ab initio prediction:PHANOTATE:1.6.7	600	0.463	1.186e-39	600	196.6	5.67976e-58
PTolC69	CDS	LBLNZCSR_CDS_0086	vB_EcoM_PTolC69	59691	60386	+	polynucleotide kinase	other	3970	ab initio prediction:PHANOTATE:1.6.7	3970	0.68	1.003e-93	3970	442.217	8.28293e-133
PTolC69	CDS	LBLNZCSR_CDS_0087	vB_EcoM_PTolC69	60397	60861	+	hypothetical protein	unknown function	2267	ab initio prediction:PHANOTATE:1.6.7	2267	0.445	1.417e-26	2267	170.279	2.44289e-50
PTolC69	CDS	LBLNZCSR_CDS_0088	vB_EcoM_PTolC69	60914	61261	+	Rz-like spanin	lysis	1152	ab initio prediction:PHANOTATE:1.6.7	1152	0.306	1.279e-13	1152	141.313	3.08329e-41
PTolC69	CDS	LBLNZCSR_CDS_0089	vB_EcoM_PTolC69	61264	61398	+	hypothetical protein	unknown function		ab initio prediction:PHANOTATE:1.6.7				No_PHROGs_HMM	No_PHROGs_HMM	No_PHROGs_HMM
PTolC69	CDS	LBLNZCSR_CDS_0090	vB_EcoM_PTolC69	61421	61690	+	hypothetical protein	unknown function	4391	ab initio prediction:PHANOTATE:1.6.7	4391	0.947	3.88e-56	4391	199.575	1.1316e-59
PTolC69	CDS	LBLNZCSR_CDS_0091	vB_EcoM_PTolC69	61687	61998	+	hypothetical protein	unknown function	25740	ab initio prediction:PHANOTATE:1.6.7	25740	0.773	4.469e-47	25740	162.439	1.63476e-47
PTolC69	CDS	LBLNZCSR_CDS_0092	vB_EcoM_PTolC69	61991	62395	+	hypothetical protein	unknown function	10881	ab initio prediction:PHANOTATE:1.6.7	10881	0.793	4.857e-69	10881	229.948	2.81287e-68
PTolC69	CDS	LBLNZCSR_CDS_0093	vB_EcoM_PTolC69	62398	62724	+	hypothetical protein	unknown function	4453	ab initio prediction:PHANOTATE:1.6.7	4453	0.906	3.299e-65	4453	209.604	1.27266e-62
PTolC69	CDS	LBLNZCSR_CDS_0094	vB_EcoM_PTolC69	62699	62926	+	hypothetical protein	unknown function	6082	ab initio prediction:PHANOTATE:1.6.7	6082	0.756	5.433e-35	6082	131.994	1.46333e-38
PTolC69	CDS	LBLNZCSR_CDS_0095	vB_EcoM_PTolC69	62919	63119	+	hypothetical protein	unknown function	2210	ab initio prediction:PHANOTATE:1.6.7	2210	0.906	6.298e-35	2210	140.276	2.84667e-41
PTolC69	CDS	LBLNZCSR_CDS_0096	vB_EcoM_PTolC69	63120	63905	+	phosphatase	other	335	ab initio prediction:PHANOTATE:1.6.7	335	0.364	1.603e-25	335	379.677	4.27139e-113
PTolC69	CDS	LBLNZCSR_CDS_0097	vB_EcoM_PTolC69	63991	64143	+	hypothetical protein	unknown function		ab initio prediction:PHANOTATE:1.6.7				No_PHROGs_HMM	No_PHROGs_HMM	No_PHROGs_HMM
PTolC69	CDS	LBLNZCSR_CDS_0098	vB_EcoM_PTolC69	64162	64257	+	hypothetical protein	unknown function		ab initio prediction:PHANOTATE:1.6.7				No_PHROGs_HMM	No_PHROGs_HMM	No_PHROGs_HMM
PTolC69	CDS	LBLNZCSR_CDS_0099	vB_EcoM_PTolC69	64254	64358	+	hypothetical protein	unknown function		ab initio prediction:PHANOTATE:1.6.7				No_PHROGs_HMM	No_PHROGs_HMM	No_PHROGs_HMM
PTolC69	CDS	LBLNZCSR_CDS_0100	vB_EcoM_PTolC69	64411	64617	+	hypothetical protein	unknown function	5293	ab initio prediction:PHANOTATE:1.6.7	5293	0.828	3.029e-35	5293	123.004	7.40755e-36
PTolC69	CDS	LBLNZCSR_CDS_0101	vB_EcoM_PTolC69	64706	65086	+	hypothetical protein	unknown function	4495	ab initio prediction:PHANOTATE:1.6.7	4495	0.799	7.584e-65	4495	241.167	3.96109e-72
PTolC69	CDS	LBLNZCSR_CDS_0102	vB_EcoM_PTolC69	65176	65433	+	hypothetical protein	unknown function	5089	ab initio prediction:PHANOTATE:1.6.7	5089	0.882	1.096e-48	5089	166.998	1.46653e-49
PTolC69	CDS	LBLNZCSR_CDS_0103	vB_EcoM_PTolC69	65529	66041	+	hypothetical protein	unknown function	4190	ab initio prediction:PHANOTATE:1.6.7	4190	0.738	2.491e-80	4190	306.415	8.28453e-92
PTolC69	CDS	LBLNZCSR_CDS_0104	vB_EcoM_PTolC69	66134	66430	+	hypothetical protein	unknown function	4401	ab initio prediction:PHANOTATE:1.6.7	4401	0.771	5.592e-48	4401	176.939	1.1495e-52
PTolC69	CDS	LBLNZCSR_CDS_0105	vB_EcoM_PTolC69	66424	66756	+	hypothetical protein	unknown function	4375	ab initio prediction:PHANOTATE:1.6.7	4375	0.852	1.347e-61	4375	205.112	3.77557e-61
PTolC69	CDS	LBLNZCSR_CDS_0106	vB_EcoM_PTolC69	66844	67116	+	hypothetical protein	unknown function	3436	ab initio prediction:PHANOTATE:1.6.7	3436	0.817	3.387e-42	3436	168.761	4.50774e-50
PTolC69	CDS	LBLNZCSR_CDS_0107	vB_EcoM_PTolC69	67203	67607	+	hypothetical protein	unknown function	4327	ab initio prediction:PHANOTATE:1.6.7	4327	0.909	4.351e-82	4327	285.385	1.23292e-85
PTolC69	CDS	LBLNZCSR_CDS_0108	vB_EcoM_PTolC69	67712	67915	+	hypothetical protein	unknown function	3623	ab initio prediction:PHANOTATE:1.6.7	3623	0.714	1.241e-27	3623	113.136	8.00884e-33
PTolC69	CDS	LBLNZCSR_CDS_0109	vB_EcoM_PTolC69	68003	68545	+	hypothetical protein	unknown function	3303	ab initio prediction:PHANOTATE:1.6.7	3303	0.667	3.367e-77	3303	304.293	5.85492e-91
PTolC69	CDS	LBLNZCSR_CDS_0110	vB_EcoM_PTolC69	68612	68845	+	hypothetical protein	unknown function	4640	ab initio prediction:PHANOTATE:1.6.7	4640	0.706	9.199e-34	4640	157.108	1.99711e-46
PTolC69	CDS	LBLNZCSR_CDS_0111	vB_EcoM_PTolC69	68934	69275	+	hypothetical protein	unknown function	4318	ab initio prediction:PHANOTATE:1.6.7	4318	0.952	1.19e-72	4318	242.549	1.14041e-72
PTolC69	CDS	LBLNZCSR_CDS_0112	vB_EcoM_PTolC69	69497	70027	+	hypothetical protein	unknown function	4725	ab initio prediction:PHANOTATE:1.6.7	4725	0.726	4.067e-87	4725	306.955	8.00974e-92
PTolC69	CDS	LBLNZCSR_CDS_0113	vB_EcoM_PTolC69	70093	70356	+	hypothetical protein	unknown function	7022	ab initio prediction:PHANOTATE:1.6.7	7022	0.845	1.593e-47	7022	174.767	5.75968e-52
PTolC69	CDS	LBLNZCSR_CDS_0114	vB_EcoM_PTolC69	70377	70670	+	hypothetical protein	unknown function	4559	ab initio prediction:PHANOTATE:1.6.7	4559	0.85	6.987e-45	4559	155.871	4.3056e-46
PTolC69	CDS	LBLNZCSR_CDS_0115	vB_EcoM_PTolC69	72854	72306	-	hypothetical protein	unknown function	4330	ab initio prediction:PHANOTATE:1.6.7	4330	0.857	8.588e-105	4330	361.209	2.87808e-108
PTolC69	CDS	LBLNZCSR_CDS_0116	vB_EcoM_PTolC69	73332	72868	-	hypothetical protein	unknown function	4713	ab initio prediction:PHANOTATE:1.6.7	4713	0.757	4.187e-73	4713	276.616	1.32327e-82
PTolC69	CDS	LBLNZCSR_CDS_0117	vB_EcoM_PTolC69	73610	73386	-	hypothetical protein	unknown function	4457	ab initio prediction:PHANOTATE:1.6.7	4457	0.735	1.027e-30	4457	146.804	3.11672e-43
PTolC69	CDS	LBLNZCSR_CDS_0118	vB_EcoM_PTolC69	73705	73610	-	hypothetical protein	unknown function	6279	ab initio prediction:PHANOTATE:1.6.7	6279	0.912	4.624e-15	6279	82.1653	2.71585e-23
PTolC69	CDS	LBLNZCSR_CDS_0119	vB_EcoM_PTolC69	74190	73687	-	hypothetical protein	unknown function	4343	ab initio prediction:PHANOTATE:1.6.7	4343	0.843	5.089e-94	4343	333.52	5.92995e-100
PTolC69	CDS	LBLNZCSR_CDS_0120	vB_EcoM_PTolC69	74405	74187	-	hypothetical protein	unknown function	4459	ab initio prediction:PHANOTATE:1.6.7	4459	0.848	8.42e-39	4459	154.124	1.72835e-45
PTolC69	CDS	LBLNZCSR_CDS_0121	vB_EcoM_PTolC69	74947	74402	-	hypothetical protein	unknown function	5380	ab initio prediction:PHANOTATE:1.6.7	5380	0.783	2.524e-93	5380	306.191	2.86504e-91
PTolC69	CDS	LBLNZCSR_CDS_0122	vB_EcoM_PTolC69	75601	75020	-	hypothetical protein	unknown function	4109	ab initio prediction:PHANOTATE:1.6.7	4109	0.62	8.065e-72	4109	366.874	4.2106e-110
PTolC69	CDS	LBLNZCSR_CDS_0123	vB_EcoM_PTolC69	75945	75601	-	hypothetical protein	unknown function	4040	ab initio prediction:PHANOTATE:1.6.7	4040	0.717	1.21e-54	4040	214.159	8.48971e-64
PTolC69	CDS	LBLNZCSR_CDS_0124	vB_EcoM_PTolC69	76231	75938	-	hypothetical protein	unknown function	4385	ab initio prediction:PHANOTATE:1.6.7	4385	0.912	1.03e-58	4385	204.698	3.30262e-61
PTolC69	CDS	LBLNZCSR_CDS_0125	vB_EcoM_PTolC69	76638	76231	-	hypothetical protein	unknown function	4348	ab initio prediction:PHANOTATE:1.6.7	4348	0.831	1.695e-69	4348	235.484	2.64411e-70
PTolC69	CDS	LBLNZCSR_CDS_0126	vB_EcoM_PTolC69	77029	76631	-	hypothetical protein	unknown function	4266	ab initio prediction:PHANOTATE:1.6.7	4266	0.863	9.752e-76	4266	259.101	1.4895e-77
PTolC69	CDS	LBLNZCSR_CDS_0127	vB_EcoM_PTolC69	77545	77081	-	endolysin	lysis	7	ab initio prediction:PHANOTATE:1.6.7	7	0.369	1.979e-25	7	195.589	2.55381e-57
PTolC69	CDS	LBLNZCSR_CDS_0128	vB_EcoM_PTolC69	78429	77545	-	tail protein	tail	3995	ab initio prediction:PHANOTATE:1.6.7	3995	0.818	1.686e-160	3995	567.834	8.78881e-171
PTolC69	CDS	LBLNZCSR_CDS_0129	vB_EcoM_PTolC69	78797	78426	-	hypothetical protein	unknown function	4463	ab initio prediction:PHANOTATE:1.6.7	4463	0.924	1.478e-76	4463	258.157	1.98245e-77
PTolC69	CDS	LBLNZCSR_CDS_0130	vB_EcoM_PTolC69	79435	78845	-	hypothetical protein	unknown function	4034	ab initio prediction:PHANOTATE:1.6.7	4034	0.737	8.126e-97	4034	386.339	5.32011e-116
PTolC69	CDS	LBLNZCSR_CDS_0131	vB_EcoM_PTolC69	79662	79429	-	hypothetical protein	unknown function	5064	ab initio prediction:PHANOTATE:1.6.7	5064	0.976	6.134e-50	5064	186.937	9.83478e-56
PTolC69	CDS	LBLNZCSR_CDS_0132	vB_EcoM_PTolC69	79721	79849	+	hypothetical protein	unknown function		ab initio prediction:PHANOTATE:1.6.7				No_PHROGs_HMM	No_PHROGs_HMM	No_PHROGs_HMM
PTolC69	CDS	LBLNZCSR_CDS_0133	vB_EcoM_PTolC69	80055	80426	+	hypothetical protein	unknown function	4114	ab initio prediction:PHANOTATE:1.6.7	4114	0.822	3.657e-66	4114	248.743	1.59506e-74
PTolC69	CDS	LBLNZCSR_CDS_0134	vB_EcoM_PTolC69	80507	81922	+	RNA-binding protein	DNA, RNA and nucleotide metabolism	850	ab initio prediction:PHANOTATE:1.6.7	850	0.592	9.178e-174	850	612.434	1.12138e-183
PTolC69	CDS	LBLNZCSR_CDS_0135	vB_EcoM_PTolC69	82042	81929	-	hypothetical protein	unknown function		ab initio prediction:PHANOTATE:1.6.7				No_PHROGs_HMM	No_PHROGs_HMM	No_PHROGs_HMM
PTolC69	tRNA	vB_EcoM_PTolC69.trna1	vB_EcoM_PTolC69	82088	82164	+	tRNA; isotype=Pro; anticodon=TGG	tRNA		tRNAscan-SE
PTolC69	tRNA	vB_EcoM_PTolC69.trna2	vB_EcoM_PTolC69	82172	82249	+	tRNA; isotype=Glu; anticodon=TTC	tRNA		tRNAscan-SE
PTolC69	CDS	LBLNZCSR_CDS_0136	vB_EcoM_PTolC69	82382	82167	-	hypothetical protein	unknown function	36255	ab initio prediction:PHANOTATE:1.6.7	36255	0.998	4.798e-47	36255	176.71	1.31542e-52
PTolC69	tRNA	vB_EcoM_PTolC69.trna3	vB_EcoM_PTolC69	82496	82572	+	tRNA; isotype=Asn; anticodon=GTT	tRNA		tRNAscan-SE
PTolC69	tRNA	vB_EcoM_PTolC69.trna4	vB_EcoM_PTolC69	82648	82731	+	tRNA; isotype=Tyr; anticodon=GTA	tRNA		tRNAscan-SE
PTolC69	tRNA	vB_EcoM_PTolC69.trna5	vB_EcoM_PTolC69	82738	82815	+	tRNA; isotype=Asp; anticodon=GTC	tRNA		tRNAscan-SE
PTolC69	CDS	LBLNZCSR_CDS_0137	vB_EcoM_PTolC69	83113	82961	-	hypothetical protein	unknown function	14433	ab initio prediction:PHANOTATE:1.6.7	14433	0.945	3.884e-29	14433	102.948	1.46317e-29
PTolC69	tRNA	vB_EcoM_PTolC69.trna6	vB_EcoM_PTolC69	83273	83348	+	tRNA; isotype=Lys; anticodon=TTT	tRNA		tRNAscan-SE
PTolC69	CDS	LBLNZCSR_CDS_0138	vB_EcoM_PTolC69	83349	83233	-	hypothetical protein	unknown function		ab initio prediction:PHANOTATE:1.6.7				No_PHROGs_HMM	No_PHROGs_HMM	No_PHROGs_HMM
PTolC69	tRNA	vB_EcoM_PTolC69.trna7	vB_EcoM_PTolC69	83353	83429	+	tRNA; isotype=Met; anticodon=CAT	tRNA		tRNAscan-SE
PTolC69	tRNA	vB_EcoM_PTolC69.trna8	vB_EcoM_PTolC69	83431	83506	+	tRNA; isotype=Ile; anticodon=GAT	tRNA		tRNAscan-SE
PTolC69	CDS	LBLNZCSR_CDS_0139	vB_EcoM_PTolC69	83675	83553	-	hypothetical protein	unknown function		ab initio prediction:PHANOTATE:1.6.7				No_PHROGs_HMM	No_PHROGs_HMM	No_PHROGs_HMM
PTolC69	CDS	LBLNZCSR_CDS_0140	vB_EcoM_PTolC69	83805	83665	-	hypothetical protein	unknown function	26260	ab initio prediction:PHANOTATE:1.6.7	26260	1	2.121e-30	26260	129.796	4.81311e-38
PTolC69	tRNA	vB_EcoM_PTolC69.trna9	vB_EcoM_PTolC69	83843	83919	+	tRNA; isotype=Arg; anticodon=TCT	tRNA		tRNAscan-SE
PTolC69	CDS	LBLNZCSR_CDS_0141	vB_EcoM_PTolC69	83970	84173	+	hypothetical protein	unknown function		ab initio prediction:PHANOTATE:1.6.7				No_PHROGs_HMM	No_PHROGs_HMM	No_PHROGs_HMM
PTolC69	tRNA pseudogene	vB_EcoM_PTolC69.trna10	vB_EcoM_PTolC69	84158	84245	+	tRNA pseudogene; isotype=Ser; anticodon=TGA	tRNA		tRNAscan-SE
PTolC69	CDS	LBLNZCSR_CDS_0142	vB_EcoM_PTolC69	84219	84317	+	hypothetical protein	unknown function	36337	ab initio prediction:PHANOTATE:1.6.7				36337	29.4297	1.33147e-06
PTolC69	CDS	LBLNZCSR_CDS_0143	vB_EcoM_PTolC69	84333	84479	+	hypothetical protein	unknown function		ab initio prediction:PHANOTATE:1.6.7				No_PHROGs_HMM	No_PHROGs_HMM	No_PHROGs_HMM
PTolC69	tRNA	vB_EcoM_PTolC69.trna11	vB_EcoM_PTolC69	84502	84579	+	tRNA; isotype=Leu; anticodon=TAG	tRNA		tRNAscan-SE
PTolC69	tRNA	vB_EcoM_PTolC69.trna12	vB_EcoM_PTolC69	84587	84662	+	tRNA; isotype=Lys; anticodon=CTT	tRNA		tRNAscan-SE
PTolC69	tRNA	vB_EcoM_PTolC69.trna13	vB_EcoM_PTolC69	84669	84744	+	tRNA; isotype=Ala; anticodon=TGC	tRNA		tRNAscan-SE
PTolC69	tRNA	vB_EcoM_PTolC69.trna14	vB_EcoM_PTolC69	84751	84825	+	tRNA; isotype=Gly; anticodon=TCC	tRNA		tRNAscan-SE
PTolC69	tRNA	vB_EcoM_PTolC69.trna15	vB_EcoM_PTolC69	84833	84908	+	tRNA; isotype=Thr; anticodon=TGT	tRNA		tRNAscan-SE
PTolC69	tRNA	vB_EcoM_PTolC69.trna16	vB_EcoM_PTolC69	85004	85078	+	tRNA; isotype=Val; anticodon=TAC	tRNA		tRNAscan-SE
PTolC69	tRNA pseudogene	vB_EcoM_PTolC69.trna17	vB_EcoM_PTolC69	85080	85157	+	tRNA pseudogene; isotype=Leu; anticodon=CAA	tRNA		tRNAscan-SE
PTolC69	CDS	LBLNZCSR_CDS_0144	vB_EcoM_PTolC69	85174	85281	+	hypothetical protein	unknown function	13848	ab initio prediction:PHANOTATE:1.6.7	13848	0.752	3.225e-14	13848	65.079	9.14818e-18
PTolC69	tRNA	vB_EcoM_PTolC69.trna18	vB_EcoM_PTolC69	85272	85347	+	tRNA; isotype=Arg; anticodon=ACG	tRNA		tRNAscan-SE
PTolC69	CDS	LBLNZCSR_CDS_0145	vB_EcoM_PTolC69	85367	85924	+	hypothetical protein	unknown function	2143	ab initio prediction:PHANOTATE:1.6.7	2143	0.686	3.128e-80	2143	271.308	8.11117e-81
PTolC69	tRNA	vB_EcoM_PTolC69.trna19	vB_EcoM_PTolC69	85934	86008	+	tRNA; isotype=Gln; anticodon=TTG	tRNA		tRNAscan-SE
PTolC69	tRNA	vB_EcoM_PTolC69.trna20	vB_EcoM_PTolC69	86011	86089	+	tRNA; isotype=Leu; anticodon=TAA	tRNA		tRNAscan-SE
PTolC69	tRNA	vB_EcoM_PTolC69.trna21	vB_EcoM_PTolC69	86095	86170	+	tRNA; isotype=Gln; anticodon=CTG	tRNA		tRNAscan-SE
PTolC69	tRNA	vB_EcoM_PTolC69.trna22	vB_EcoM_PTolC69	86202	86277	+	tRNA; isotype=His; anticodon=GTG	tRNA		tRNAscan-SE
PTolC69	tRNA	vB_EcoM_PTolC69.trna23	vB_EcoM_PTolC69	86292	86359	+	tRNA; isotype=Phe; anticodon=GAA	tRNA		tRNAscan-SE
PTolC69	CDS	LBLNZCSR_CDS_0146	vB_EcoM_PTolC69	86376	87110	+	hypothetical protein	unknown function	2114	ab initio prediction:PHANOTATE:1.6.7	2114	0.685	3.879e-107	2114	372.455	1.96964e-111
PTolC69	tRNA	vB_EcoM_PTolC69.trna24	vB_EcoM_PTolC69	87209	87284	+	tRNA; isotype=Cys; anticodon=GCA	tRNA		tRNAscan-SE
PTolC69	CDS	LBLNZCSR_CDS_0147	vB_EcoM_PTolC69	87482	87306	-	hypothetical protein	unknown function		ab initio prediction:PHANOTATE:1.6.7				No_PHROGs_HMM	No_PHROGs_HMM	No_PHROGs_HMM
PTolC69	CDS	LBLNZCSR_CDS_0148	vB_EcoM_PTolC69	87507	87707	+	hypothetical protein	unknown function	4397	ab initio prediction:PHANOTATE:1.6.7	4397	0.784	7.73e-32	4397	139.131	6.27875e-41
