# Supplementary material for: Targeted isolation of TolC-dependent phages reveals dual strategies for combating multidrug-resistant avian Escherichia coli: from evolutionary trade-offs to antibiotic synergy
Source: Front Microbiol. 2026 Jul 14;17:1868543. doi: 10.3389/fmicb.2026.1868543 (PMC13407771; doi:10.3389/fmicb.2026.1868543)
Supplement: Supplementary file 4 [file Table_3.XLS]

## Sheet: VFDB_Jun_8-9526441833
Jun_8-9526441833
VFclass	Virulence factors	Related genes	PTolC-28(Prediction)	E.coli str. K-12 substr. MG1655
			vB_EcoM_PTolC28 (vB_EcoM_PTolC28)	chromosome (NC_000913)
Adherence	AAF/II fimbriae	aafA	-	-
		aafB	-	-
		aafC	-	-
		aafD	-	-
	AAF/III fimbriae	agg3A	-	-
		agg3B	-	-
		agg3C	-	-
		agg3D	-	-
	Afimbrial adhesin AFA-I	afaA	-	-
		afaB	-	-
		afaC	-	-
		afaD	-	-
		afaE	-	-
		draP	-	-
	CFA/I fimbriae	cfaA	-	-
		cfaB	-	-
		cfaC	-	-
		cfaD/cfaE	-	-
	Curli fibers	cgsD	-	-
		cgsE	-	-
		cgsF	-	-
		cgsG	-	-
		csgA	-	-
		csgB	-	-
		csgC	-	-
	Dispersin	aap	-	-
	E. coli common pilus (ECP)	ecpA	-	b0293
		ecpB	-	b0292
		ecpC	-	b0291
		ecpD	-	b0290
		ecpE	-	b0289
		ecpR	-	b0294
	E.coli laminin-binding fimbriae (ELF)	elfA	-	b0938
		elfC	-	b0940
		elfD	-	b0939
		elfG	-	b0941
	EaeH	eaeH	-	-
	EtpA	etpA	-	-
	F1C fimbriae	focA	-	-
		focC	-	-
		focD	-	-
		focF	-	-
		focG	-	-
		focH	-	-
		focI	-	-
	Hemorrhagic E.coli pilus (HCP)	hcpA	-	b0108
		hcpB	-	b0107
		hcpC	-	b0106
	Intimin	eae	-	-
	K88 fimbriae	faeC	-	-
		faeD	-	-
		faeE	-	-
		faeF	-	-
		faeG	-	-
		faeH	-	-
		faeI	-	-
		faeJ	-	-
	P fimbriae	papA	-	-
		papB	-	-
		papC	-	-
		papD	-	-
		papE	-	-
		papF	-	-
		papG	-	-
		papH	-	-
		papI	-	-
		papJ	-	-
		papK	-	-
		papX	-	-
	Porcine attaching-effacing associated protein	paa	-	-
	S fimbriae	sfaA	-	-
		sfaB	-	-
		sfaC	-	-
		sfaD	-	-
		sfaE	-	-
		sfaF	-	-
		sfaG	-	-
		sfaH	-	-
		sfaS	-	-
	ToxB	toxB	-	-
	Type I fimbriae	fimA	-	b4314
		fimB	-	b4312
		fimC	-	b4316
		fimD	-	b4317
		fimE	-	b4313
		fimF	-	b4318
		fimG	-	b4319
		fimH	-	b4320
		fimI	-	b4315
Autotransporter	AIDA-I type	tibA	-	-
	AIDA-I	aida	-	-
	AatA	aatA	-	-
	Antigen 43	agn43	-	b2000
	Cah	cah	-	-
	Contact-dependent inhibition CDI system	cdiA	-	-
		cdiB	-	-
	EhaA	ehaA	-	-
	EhaB	ehaB	-	-
	Enteroaggregative immunoglobulin repeat protein	air/eaeX	-	-
	EspC	espC	-	-
	EspI	espI	-	-
	EspP	espP	-	-
	Pet	pet	-	-
	Pic	pic	-	-
	Sat	sat	-	-
	Temperature-sensitive hemagglutinin	tsh	-	-
	UpaG adhesin	upaG/ehaG	-	-
	UpaH	upaH	-	-
	Vacuolating autotransporter gene	vat	-	-
Invasion	Invasion of brain endothelial cells (Ibes)	ibeA	-	-
		ibeB	-	-
		ibeC	-	-
	Tia/Hek	tia	-	-
Iron uptake	Aerobactin siderophore	iucA	-	-
		iucB	-	-
		iucC	-	-
		iucD	-	-
		iutA	-	-
	Heme uptake	chuA	-	-
		chuS	-	-
		chuT	-	-
		chuU	-	-
		chuW	-	-
		chuX	-	-
		chuY	-	-
	Iron-regulated element	ireA	-	-
	Iron/manganese transport	sitA	-	-
		sitB	-	-
		sitC	-	-
		sitD	-	-
	Salmochelin siderophore	iroB	-	-
		iroC	-	-
		iroD	-	-
		iroE	-	-
		iroN	-	-
	Yersiniabactin siderophore	fyuA	-	-
		irp1	-	-
		irp2	-	-
		ybtA	-	-
		ybtE	-	-
		ybtP	-	-
		ybtQ	-	-
		ybtS	-	-
		ybtT	-	-
		ybtU	-	-
		ybtX	-	-
LEE-encoded TTSS effectors	EspB	espB	-	-
	EspF	espF	-	-
	EspG	espG	-	-
	EspH	espH	-	-
	Mitochondria-associated protein Map	map	-	-
	SepZ/EspZ	sepZ	-	-
	Tir	tir	-	-
Non-LEE encoded TTSS effectors	Cell-cycle-inhibitory factor Cif	cif	-	-
	EspFu/TccP (Tir cytoskeleton coupling protein)	espFu/tccP	-	-
	EspG2 (EPEC EspC island)	espG2	-	-
	EspJ	espJ	-	-
	EspK	espK	-	-
	EspL1	espL1	-	-
	EspL2	espL2	-	-
	EspL4	espL4	-	-
	EspM1	espM1	-	-
	EspM2	espM2	-	-
	EspN	espN	-	-
	EspO1-1	espO1-1	-	-
	EspO1-2	espO1-2	-	-
	EspR1	espR1	-	-
	EspR3	espR3	-	-
	EspR4	espR4	-	-
	EspV	espV	-	-
	EspW	espW	-	-
	EspX1	espX1	-	-
	EspX2	espX2	-	-
	EspX4	espX4	-	-
	EspX5	espX5	-	-
	EspX6	espX6	-	-
	EspX7	espX7	-	-
	EspY1	espY1	-	-
	EspY2	espY2	-	-
	EspY3	espY3	-	-
	EspY4	espY4	-	-
	EspY5	espY5	-	-
	LifA/Efa1	lifA/efa1	-	-
	NleA	nleA	-	-
	NleB1	nleB1	-	-
	NleB2-1	nleB2-1	-	-
	NleB2-2	nleB2-2	-	-
	NleC	nleC	-	-
	NleD	nleD	-	-
	NleE-1	nleE-1	-	-
	NleE-2	nleE-2	-	-
	NleF	nleF	-	-
	NleG-1	nleG-1	-	-
	NleG-2	nleG-2	-	-
	NleG-3	nleG-3	-	-
	NleG2-2	nleG2-2	-	-
	NleG2-3	nleG2-3	-	-
	NleG2-4	nleG2-4	-	-
	NleG5-1	nleG5-1	-	-
	NleG5-2	nleG5-2	-	-
	NleG6-1	nleG6-1	-	-
	NleG6-2	nleG6-2	-	-
	NleG6-3	nleG6-3	-	-
	NleG7	nleG7	-	-
	NleG8-2	nleG8-2	-	-
	NleH1-1	nleH1-1	-	-
	NleH1-2	nleH1-2	-	-
	TccP2	tccP2	-	-
Regulation	AggR	aggR	-	-
Secretion system	AAI/SCI-II T6SS	aaiA	-	-
		aaiB	-	-
		aaiC/hcp	-	-
		aaiD	-	-
		aaiE	-	-
		aaiF	-	-
		aaiH	-	-
		aaiI	-	-
		aaiJ	-	-
		aaiK	-	-
		aaiL	-	-
		aaiM	-	-
		aaiN	-	-
		clpV/aaiP	-	-
		icmF/aaiO	-	-
		vgrG	-	-
	ABC transporter for dispersin	aatA	-	-
		aatB	-	-
		aatC	-	-
		aatD	-	-
		aatP	-	-
	ACE T6SS	--	-	-
		--	-	-
		aec11	-	-
		aec14	-	-
		aec15	-	-
		aec16	-	-
		aec17	-	-
		aec18	-	-
		aec19	-	-
		aec22	-	-
		aec23	-	-
		aec24	-	-
		aec25	-	-
		aec26	-	-
		aec27/clpV	-	-
		aec28	-	-
		aec29	-	-
		aec30	-	-
		aec31	-	-
		aec32	-	-
		aec7	-	-
		aec8	-	-
	LEE locus encoded TTSS	--	-	-
		--	-	-
		--	-	-
		--	-	-
		--	-	-
		cesD2	-	-
		cesD	-	-
		cesF	-	-
		cesT	-	-
		escC	-	-
		escD	-	-
		escF	-	-
		escI	-	-
		escJ	-	-
		escK	-	-
		escL	-	-
		escN	-	-
		escO	-	-
		escP	-	-
		escR	-	-
		escS	-	-
		escT	-	-
		escU	-	-
		escV	-	-
		espA	-	-
		espB	-	-
		espD	-	-
		etgA	-	-
		glrA	-	-
		glrR	-	-
		ler	-	-
		sepD	-	-
		sepL	-	-
		sepQ	-	-
	SCI-I T6SS	--	-	-
		--	-	-
		--	-	-
		--	-	-
		--	-	-
		--	-	-
		--	-	-
		--	-	-
		--	-	-
		--	-	-
		--	-	-
		--	-	-
		--	-	-
		--	-	-
		--	-	-
		--	-	-
		--	-	-
		--	-	-
		--	-	-
		--	-	-
		--	-	-
		--	-	-
		--	-	-
		--	-	-
		--	-	-
		--	-	-
		--	-	-
Toxin	Alpha-hemolysin	hlyA	-	-
		hlyB	-	-
		hlyC	-	-
		hlyD	-	-
	Colicin-like Usp	usp	-	-
	Cytolethal distending toxin	cdtA	-	-
		cdtB	-	-
		cdtC	-	-
	Cytotoxic necrotizing factor 1	cnf1	-	-
	Enterotoxin 1	set1A	-	-
		set1B	-	-
	Enterotoxin SenB/TieB	senB	-	-
	Heat-labile enterotoxin	eltA	-	-
		eltB	-	-
	Heat-stable enterotoxin 1 (EAST1)	astA	-	-
	Hemolysin/cytolysin A	hlyE/clyA	-	-
	Shiga-like toxin	stx1A	-	-
		stx1B	-	-
		stx2A	-	-
		stx2B	-	-
Antiphagocytosis	Capsule(Klebsiella)	--	orf0221	-
		rmlC	orf0219	-
Serum resistance	LPS rfb locus(Klebsiella)	rmlA	orf0220	-
	Table saved from VFDB (http://www.mgc.ac.cn/VFs/) [Mon Jun 8 16:36:32 2026]
